# Supplementary material for: Ammonium Inhibits Chromomethylase 3-Mediated Methylation of the Arabidopsis Nitrate Reductase Gene NIA2
Source: Front Plant Sci. 2016 Jan 21;6:1161. doi: 10.3389/fpls.2015.01161 (PMC4720742; doi:10.3389/fpls.2015.01161)
Supplement: Supplementary file 1 [file Table_1.XLSX]

## Sheet: UP
AT1G01010	AT1G08290	AT1G16900	AT1G25330	AT1G32850	AT1G47900	AT1G54340	AT1G63810	AT1G70410	AT1G77930	AT2G04650	AT2G15390	AT2G22990	AT2G29920	AT2G37940	AT2G45950	AT3G06770	AT3G15390	AT3G23085	AT3G29410	AT3G45680	AT3G53110	AT3G61440	AT4G05190	AT4G12420	AT4G19003	AT4G26455	AT4G33380	AT4G39860
AT1G01060	AT1G08320	AT1G16930	AT1G25490	AT1G32970	AT1G47980	AT1G54390	AT1G63880	AT1G70430	AT1G77940	AT2G04690	AT2G15530	AT2G23030	AT2G29930	AT2G37950	AT2G45970	AT3G06850	AT3G15410	AT3G23130	AT3G29515	AT3G45750	AT3G53260	AT3G61500	AT4G05520	AT4G12426	AT4G19010	AT4G26580	AT4G33390	AT4G39870
AT1G01070	AT1G08570	AT1G16980	AT1G25540	AT1G33080	AT1G48100	AT1G54460	AT1G64035	AT1G70550	AT1G77950	AT2G04750	AT2G15620	AT2G23080	AT2G30060	AT2G38025	AT2G46140	AT3G06880	AT3G15550	AT3G23160	AT3G29572	AT3G45780	AT3G53320	AT3G61570	AT4G05634	AT4G12610	AT4G19050	AT4G26600	AT4G33450	AT4G39900
AT1G01440	AT1G08630	AT1G17000	AT1G25550	AT1G33090	AT1G48110	AT1G54520	AT1G64060	AT1G70650	AT1G77960	AT2G04800	AT2G15740	AT2G23093	AT2G30105	AT2G38120	AT2G46180	AT3G06980	AT3G15590	AT3G23250	AT3G29580	AT3G45840	AT3G53440	AT3G61720	AT4G06508	AT4G12620	AT4G19120	AT4G26620	AT4G33500	AT4G40060
AT1G01550	AT1G08660	AT1G17040	AT1G25682	AT1G33110	AT1G48260	AT1G54560	AT1G64110	AT1G70670	AT1G77980	AT2G04980	AT2G15860	AT2G23160	AT2G30150	AT2G38170	AT2G46430	AT3G07170	AT3G15720	AT3G23260	AT3G29634	AT3G45850	AT3G53520	AT3G61830	AT4G06525	AT4G12720	AT4G19140	AT4G26630	AT4G33520	AT5G01050
AT1G01580	AT1G08680	AT1G17060	AT1G26180	AT1G33190	AT1G48360	AT1G54570	AT1G64330	AT1G70700	AT1G77990	AT2G05025	AT2G16005	AT2G23180	AT2G30160	AT2G38180	AT2G46510	AT3G07215	AT3G15820	AT3G23300	AT3G29643	AT3G45900	AT3G53580	AT3G61850	AT4G06528	AT4G12820	AT4G19180	AT4G26640	AT4G33580	AT5G01230
AT1G01590	AT1G08710	AT1G17280	AT1G26320	AT1G33200	AT1G48370	AT1G54630	AT1G64340	AT1G70770	AT1G78010	AT2G05080	AT2G16060	AT2G23190	AT2G30170	AT2G38185	AT2G46530	AT3G07250	AT3G15880	AT3G23310	AT3G29768	AT3G46100	AT3G53900	AT3G61960	AT4G06535	AT4G12840	AT4G19200	AT4G26650	AT4G33600	AT5G01400
AT1G01600	AT1G08750	AT1G17350	AT1G26330	AT1G33240	AT1G48470	AT1G54650	AT1G64390	AT1G70790	AT1G78030	AT2G05280	AT2G16090	AT2G23350	AT2G30290	AT2G38260	AT2G46550	AT3G07270	AT3G15890	AT3G23360	AT3G29773	AT3G46120	AT3G53930	AT3G62070	AT4G06540	AT4G12910	AT4G19210	AT4G26760	AT4G33760	AT5G01450
AT1G01630	AT1G08800	AT1G17400	AT1G26380	AT1G33410	AT1G48490	AT1G54660	AT1G64400	AT1G70950	AT1G78050	AT2G05518	AT2G16120	AT2G23390	AT2G30370	AT2G38290	AT2G46580	AT3G07280	AT3G15950	AT3G23430	AT3G29774	AT3G46220	AT3G54020	AT3G62120	AT4G06549	AT4G12915	AT4G19420	AT4G26850	AT4G33790	AT5G01520
AT1G01650	AT1G08810	AT1G17450	AT1G26390	AT1G33560	AT1G48500	AT1G54730	AT1G64440	AT1G71050	AT1G78070	AT2G05640	AT2G16280	AT2G23430	AT2G30440	AT2G38420	AT2G46590	AT3G07320	AT3G15990	AT3G23480	AT3G29792	AT3G46340	AT3G54030	AT3G62140	AT4G06553	AT4G12980	AT4G19440	AT4G26890	AT4G33840	AT5G01630
AT1G01670	AT1G08890	AT1G17690	AT1G26420	AT1G33930	AT1G48630	AT1G54790	AT1G64563	AT1G71220	AT1G78150	AT2G05642	AT2G16365	AT2G23520	AT2G30480	AT2G38460	AT2G46660	AT3G07330	AT3G16010	AT3G23530	AT3G29830	AT3G46350	AT3G54060	AT3G62190	AT4G06557	AT4G13020	AT4G19645	AT4G26965	AT4G33945	AT5G01720
AT1G01700	AT1G08900	AT1G17720	AT1G26560	AT1G33970	AT1G48640	AT1G55020	AT1G64890	AT1G71230	AT1G78200	AT2G05700	AT2G16370	AT2G23760	AT2G30520	AT2G38580	AT2G46830	AT3G07520	AT3G16110	AT3G23550	AT3G30110	AT3G46385	AT3G54070	AT3G62220	AT4G06571	AT4G13030	AT4G19650	AT4G26990	AT4G33980	AT5G01750
AT1G01710	AT1G08920	AT1G17780	AT1G26620	AT1G34065	AT1G48670	AT1G55070	AT1G65090	AT1G71240	AT1G78210	AT2G05790	AT2G16405	AT2G23790	AT2G30550	AT2G38660	AT2G46860	AT3G07540	AT3G16150	AT3G23770	AT3G30145	AT3G46400	AT3G54190	AT3G62230	AT4G06572	AT4G13240	AT4G19660	AT4G27000	AT4G34030	AT5G01840
AT1G01820	AT1G08930	AT1G17820	AT1G26640	AT1G34120	AT1G48800	AT1G55110	AT1G65150	AT1G71320	AT1G78260	AT2G05845	AT2G16430	AT2G23840	AT2G30575	AT2G38670	AT2G46915	AT3G07610	AT3G16170	AT3G23820	AT3G30180	AT3G46420	AT3G54200	AT3G62270	AT4G06588	AT4G13310	AT4G19930	AT4G27320	AT4G34060	AT5G02010
AT1G01830	AT1G08970	AT1G17920	AT1G26660	AT1G34150	AT1G48860	AT1G55120	AT1G65180	AT1G71340	AT1G78290	AT2G05960	AT2G16750	AT2G23880	AT2G30580	AT2G38910	AT2G46930	AT3G07650	AT3G16180	AT3G23870	AT3G30290	AT3G46530	AT3G54250	AT3G62310	AT4G06599	AT4G13350	AT4G19970	AT4G27550	AT4G34150	AT5G02020
AT1G01910	AT1G08990	AT1G17930	AT1G26680	AT1G34170	AT1G49030	AT1G55250	AT1G65260	AT1G71440	AT1G78420	AT2G05985	AT2G16780	AT2G24020	AT2G30620	AT2G38995	AT2G46970	AT3G07660	AT3G16360	AT3G23940	AT3G30390	AT3G46590	AT3G54270	AT3G62360	AT4G06614	AT4G13390	AT4G19990	AT4G27610	AT4G34580	AT5G02170
AT1G01920	AT1G09090	AT1G17940	AT1G26700	AT1G34240	AT1G49100	AT1G55300	AT1G65280	AT1G71820	AT1G78500	AT2G06025	AT2G16880	AT2G24060	AT2G30650	AT2G39120	AT2G46980	AT3G07770	AT3G16440	AT3G24140	AT3G30396	AT3G46640	AT3G54440	AT3G62550	AT4G06627	AT4G13400	AT4G20050	AT4G27650	AT4G34600	AT5G02180
AT1G01950	AT1G09210	AT1G17980	AT1G26730	AT1G34310	AT1G49190	AT1G55390	AT1G65295	AT1G71860	AT1G78600	AT2G06060	AT2G16895	AT2G24120	AT2G30660	AT2G39200	AT2G47190	AT3G07780	AT3G16470	AT3G24150	AT3G30418	AT3G46810	AT3G54610	AT3G62710	AT4G06632	AT4G13430	AT4G20070	AT4G27680	AT4G34610	AT5G02200
AT1G02010	AT1G09795	AT1G18100	AT1G26840	AT1G34390	AT1G49250	AT1G55480	AT1G65320	AT1G71930	AT1G78760	AT2G06220	AT2G16905	AT2G24210	AT2G30695	AT2G39220	AT2G47240	AT3G07800	AT3G16500	AT3G24170	AT3G30450	AT3G46850	AT3G54670	AT3G62730	AT4G06650	AT4G13590	AT4G20110	AT4G27730	AT4G34640	AT5G02410
AT1G02030	AT1G09810	AT1G18150	AT1G26850	AT1G34410	AT1G49380	AT1G55520	AT1G65365	AT1G72110	AT1G78770	AT2G06280	AT2G16960	AT2G24300	AT2G30740	AT2G39250	AT2G47260	AT3G07850	AT3G16780	AT3G24320	AT3G30520	AT3G47160	AT3G54720	AT3G62750	AT4G06700	AT4G13620	AT4G20210	AT4G27820	AT4G34650	AT5G02600
AT1G02090	AT1G09840	AT1G18180	AT1G26970	AT1G34570	AT1G49430	AT1G55550	AT1G65390	AT1G72330	AT1G78865	AT2G06296	AT2G16970	AT2G24340	AT2G30770	AT2G39260	AT2G47280	AT3G07970	AT3G17050	AT3G24450	AT3G30685	AT3G47350	AT3G54750	AT3G63450	AT4G06748	AT4G13630	AT4G20240	AT4G27830	AT4G34730	AT5G02780
AT1G02410	AT1G09890	AT1G18270	AT1G27170	AT1G34650	AT1G49440	AT1G55590	AT1G65550	AT1G72490	AT1G78900	AT2G06440	AT2G16980	AT2G24430	AT2G31010	AT2G39330	AT2G47440	AT3G08790	AT3G17120	AT3G24460	AT3G30743	AT3G47400	AT3G54830	AT3G66658	AT4G07330	AT4G13660	AT4G20280	AT4G28010	AT4G34860	AT5G02830
AT1G02560	AT1G09910	AT1G18370	AT1G27461	AT1G35050	AT1G49450	AT1G55610	AT1G65610	AT1G72520	AT1G78940	AT2G06500	AT2G16990	AT2G24560	AT2G31030	AT2G39350	AT2G47500	AT3G09110	AT3G17180	AT3G24590	AT3G30800	AT3G47470	AT3G55070	AT4G00090	AT4G07425	AT4G13700	AT4G20300	AT4G28025	AT4G34910	AT5G02840
AT1G02580	AT1G09930	AT1G18410	AT1G27470	AT1G35150	AT1G49520	AT1G55670	AT1G65650	AT1G72550	AT1G78970	AT2G06875	AT2G17036	AT2G24630	AT2G31060	AT2G39435	AT2G47590	AT3G09180	AT3G17250	AT3G24840	AT3G30803	AT3G47570	AT3G55080	AT4G00150	AT4G07491	AT4G13730	AT4G20320	AT4G28070	AT4G35030	AT5G03040
AT1G02610	AT1G09935	AT1G18440	AT1G27520	AT1G35310	AT1G49710	AT1G55720	AT1G65681	AT1G72660	AT1G79020	AT2G06910	AT2G17150	AT2G24640	AT2G31140	AT2G39460	AT2G47670	AT3G09260	AT3G17390	AT3G25030	AT3G30867	AT3G47580	AT3G55110	AT4G00270	AT4G07507	AT4G13750	AT4G20325	AT4G28090	AT4G35090	AT5G03080
AT1G02740	AT1G09980	AT1G18520	AT1G27570	AT1G35350	AT1G49740	AT1G55890	AT1G65750	AT1G72730	AT1G79050	AT2G06922	AT2G17190	AT2G24660	AT2G31150	AT2G39670	AT2G47900	AT3G09350	AT3G17490	AT3G25080	AT3G31314	AT3G47610	AT3G55270	AT4G00320	AT4G07517	AT4G13810	AT4G20350	AT4G28130	AT4G35230	AT5G03150
AT1G02750	AT1G10020	AT1G18700	AT1G27680	AT1G35470	AT1G49770	AT1G56120	AT1G65850	AT1G72770	AT1G79120	AT2G07050	AT2G17290	AT2G24750	AT2G31190	AT2G39800	AT2G47940	AT3G09370	AT3G17690	AT3G25110	AT3G31365	AT3G47620	AT3G55620	AT4G00330	AT4G07526	AT4G13970	AT4G20440	AT4G28300	AT4G35380	AT5G03230
AT1G02800	AT1G10070	AT1G18870	AT1G27730	AT1G35480	AT1G49880	AT1G56390	AT1G65860	AT1G72810	AT1G79150	AT2G07170	AT2G17305	AT2G24950	AT2G31210	AT2G39890	AT2G47960	AT3G09710	AT3G17790	AT3G25150	AT3G31422	AT3G47640	AT3G55630	AT4G00400	AT4G07662	AT4G13985	AT4G20760	AT4G28470	AT4G35450	AT5G03420
AT1G02850	AT1G10130	AT1G18990	AT1G27760	AT1G35520	AT1G49890	AT1G56423	AT1G65950	AT1G72840	AT1G79210	AT2G07185	AT2G17370	AT2G25020	AT2G31300	AT2G39920	AT2G48000	AT3G09720	AT3G17860	AT3G25160	AT3G31440	AT3G47690	AT3G55640	AT4G00420	AT4G07700	AT4G14096	AT4G20930	AT4G28540	AT4G35600	AT5G03450
AT1G02990	AT1G10150	AT1G19110	AT1G27900	AT1G35540	AT1G49910	AT1G56440	AT1G65985	AT1G72870	AT1G79270	AT2G07400	AT2G17380	AT2G25070	AT2G31370	AT2G40116	AT2G48010	AT3G09790	AT3G17900	AT3G25260	AT3G31905	AT3G47770	AT3G55677	AT4G00460	AT4G07706	AT4G14210	AT4G20980	AT4G28556	AT4G35760	AT5G03470
AT1G03000	AT1G10180	AT1G19115	AT1G27940	AT1G35580	AT1G50055	AT1G56480	AT1G66020	AT1G72990	AT1G79610	AT2G07480	AT2G17440	AT2G25110	AT2G31500	AT2G40120	AT2G48030	AT3G09890	AT3G18040	AT3G25495	AT3G31910	AT3G47800	AT3G55770	AT4G00500	AT4G07795	AT4G14220	AT4G21070	AT4G28600	AT4G35850	AT5G03520
AT1G03110	AT1G10190	AT1G19300	AT1G27980	AT1G35740	AT1G50110	AT1G56550	AT1G66190	AT1G73010	AT1G79620	AT2G07510	AT2G17442	AT2G25170	AT2G31660	AT2G40130	AT3G01090	AT3G09960	AT3G18070	AT3G25510	AT3G32021	AT3G47820	AT3G55850	AT4G00710	AT4G07800	AT4G14250	AT4G21150	AT4G28620	AT4G35890	AT5G03530
AT1G03180	AT1G10385	AT1G19400	AT1G28002	AT1G35745	AT1G50140	AT1G56560	AT1G66235	AT1G73130	AT1G79630	AT2G07600	AT2G17480	AT2G25350	AT2G31810	AT2G40150	AT3G01300	AT3G09990	AT3G18080	AT3G25540	AT3G32022	AT3G47850	AT3G55860	AT4G00780	AT4G07810	AT4G14280	AT4G21160	AT4G28630	AT4G35910	AT5G03610
AT1G03310	AT1G10480	AT1G19420	AT1G28100	AT1G35780	AT1G50240	AT1G56610	AT1G66280	AT1G73190	AT1G79670	AT2G07620	AT2G17510	AT2G25370	AT2G31865	AT2G40270	AT3G01490	AT3G10180	AT3G18150	AT3G25560	AT3G32320	AT3G47910	AT3G55940	AT4G00820	AT4G07970	AT4G14330	AT4G21215	AT4G28690	AT4G35920	AT5G03880
AT1G03445	AT1G10520	AT1G19450	AT1G28240	AT1G35920	AT1G50290	AT1G56630	AT1G66330	AT1G73210	AT1G79680	AT2G07630	AT2G17530	AT2G25450	AT2G32040	AT2G40420	AT3G01540	AT3G10240	AT3G18210	AT3G25620	AT3G32371	AT3G47980	AT3G55960	AT4G00980	AT4G07990	AT4G14340	AT4G21230	AT4G28880	AT4G35930	AT5G03900
AT1G03780	AT1G10650	AT1G19580	AT1G28305	AT1G35940	AT1G50360	AT1G56660	AT1G66340	AT1G73270	AT1G79840	AT2G07635	AT2G17720	AT2G25470	AT2G32230	AT2G40520	AT3G01590	AT3G10250	AT3G18230	AT3G25710	AT3G32373	AT3G48040	AT3G55970	AT4G01040	AT4G08010	AT4G14350	AT4G21300	AT4G28910	AT4G36040	AT5G03940
AT1G03890	AT1G10660	AT1G19835	AT1G28310	AT1G36070	AT1G50380	AT1G56710	AT1G66470	AT1G73310	AT1G80190	AT2G09850	AT2G17760	AT2G25520	AT2G32295	AT2G40720	AT3G01610	AT3G10260	AT3G18270	AT3G25740	AT3G32389	AT3G48070	AT3G56080	AT4G01150	AT4G08040	AT4G14370	AT4G21380	AT4G28970	AT4G36090	AT5G04110
AT1G03930	AT1G10670	AT1G19920	AT1G28350	AT1G36105	AT1G50510	AT1G57570	AT1G66760	AT1G73500	AT1G80350	AT2G09862	AT2G17770	AT2G25850	AT2G32310	AT2G40730	AT3G01650	AT3G10380	AT3G18350	AT3G25795	AT3G32391	AT3G48100	AT3G56140	AT4G01170	AT4G08053	AT4G14400	AT4G21450	AT4G29040	AT4G36180	AT5G04170
AT1G03950	AT1G10710	AT1G20150	AT1G28380	AT1G36270	AT1G50570	AT1G57590	AT1G66880	AT1G73670	AT1G80380	AT2G09890	AT2G17970	AT2G25920	AT2G32320	AT2G40860	AT3G01750	AT3G10450	AT3G18480	AT3G25950	AT3G32415	AT3G48115	AT3G56230	AT4G01350	AT4G08092	AT4G14420	AT4G21470	AT4G29080	AT4G36210	AT5G04220
AT1G03960	AT1G10720	AT1G20200	AT1G28410	AT1G36290	AT1G50610	AT1G57800	AT1G66920	AT1G73730	AT1G80410	AT2G09960	AT2G17980	AT2G25980	AT2G32410	AT2G40960	AT3G02150	AT3G10500	AT3G18500	AT3G26000	AT3G32475	AT3G48230	AT3G56360	AT4G01550	AT4G08093	AT4G14455	AT4G21520	AT4G29180	AT4G36220	AT5G04310
AT1G04010	AT1G10780	AT1G20220	AT1G28430	AT1G36310	AT1G50700	AT1G57870	AT1G66950	AT1G73740	AT1G80420	AT2G10140	AT2G18130	AT2G26100	AT2G32440	AT2G40970	AT3G02200	AT3G10700	AT3G18610	AT3G26020	AT3G32677	AT3G48310	AT3G56400	AT4G01610	AT4G08110	AT4G14550	AT4G21530	AT4G29190	AT4G36350	AT5G04410
AT1G04020	AT1G10820	AT1G20440	AT1G28560	AT1G36480	AT1G50860	AT1G58050	AT1G66960	AT1G73805	AT1G80490	AT2G10232	AT2G18170	AT2G26210	AT2G32530	AT2G40980	AT3G02290	AT3G10720	AT3G18660	AT3G26100	AT3G33004	AT3G48390	AT3G56490	AT4G01650	AT4G08132	AT4G14610	AT4G21540	AT4G29360	AT4G36360	AT5G04460
AT1G04080	AT1G10840	AT1G20620	AT1G28580	AT1G36495	AT1G50880	AT1G58060	AT1G66980	AT1G73920	AT1G80660	AT2G10240	AT2G18180	AT2G26250	AT2G32540	AT2G41070	AT3G02320	AT3G10820	AT3G18840	AT3G26120	AT3G33169	AT3G48740	AT3G56510	AT4G01680	AT4G08134	AT4G14650	AT4G21560	AT4G29450	AT4G36440	AT5G04530
AT1G04160	AT1G10920	AT1G20640	AT1G28630	AT1G36570	AT1G50950	AT1G58200	AT1G67000	AT1G73980	AT1G80670	AT2G10256	AT2G18250	AT2G26300	AT2G32760	AT2G41150	AT3G02460	AT3G11020	AT3G18850	AT3G26200	AT3G33181	AT3G48760	AT3G56580	AT4G01720	AT4G08150	AT4G14695	AT4G21745	AT4G29770	AT4G36540	AT5G04620
AT1G04350	AT1G11080	AT1G20650	AT1G28700	AT1G36910	AT1G51150	AT1G58250	AT1G67035	AT1G73990	AT1G80690	AT2G10460	AT2G18290	AT2G26350	AT2G32830	AT2G41160	AT3G02493	AT3G11100	AT3G18900	AT3G26230	AT3G33185	AT3G48780	AT3G56700	AT4G01750	AT4G08264	AT4G14760	AT4G21910	AT4G29780	AT4G36700	AT5G04690
AT1G04440	AT1G11170	AT1G20693	AT1G28960	AT1G36915	AT1G51190	AT1G58280	AT1G67050	AT1G74040	AT1G80950	AT2G10500	AT2G18480	AT2G26410	AT2G32850	AT2G41450	AT3G02510	AT3G11180	AT3G18930	AT3G26270	AT3G33565	AT3G48820	AT3G56930	AT4G01800	AT4G08290	AT4G15050	AT4G21940	AT4G29940	AT4G36840	AT5G04710
AT1G04490	AT1G11360	AT1G20750	AT1G29000	AT1G36927	AT1G51270	AT1G58340	AT1G67070	AT1G74080	AT2G01120	AT2G10605	AT2G18490	AT2G26460	AT2G32860	AT2G41500	AT3G02640	AT3G11200	AT3G18980	AT3G26440	AT3G33575	AT3G48860	AT3G57390	AT4G01870	AT4G08347	AT4G15053	AT4G22260	AT4G29990	AT4G36870	AT5G04730
AT1G04530	AT1G11410	AT1G20816	AT1G29010	AT1G36950	AT1G51340	AT1G58350	AT1G67150	AT1G74160	AT2G01170	AT2G10833	AT2G18560	AT2G26470	AT2G32870	AT2G41790	AT3G02680	AT3G11280	AT3G19020	AT3G26490	AT3G33585	AT3G48900	AT3G57410	AT4G01883	AT4G08390	AT4G15100	AT4G22340	AT4G30000	AT4G36920	AT5G04885
AT1G04580	AT1G11420	AT1G20840	AT1G29025	AT1G36970	AT1G51350	AT1G58360	AT1G67170	AT1G74170	AT2G01370	AT2G10836	AT2G18570	AT2G26540	AT2G32900	AT2G41850	AT3G02750	AT3G11320	AT3G19045	AT3G26550	AT3G42180	AT3G49000	AT3G57560	AT4G01930	AT4G08430	AT4G15130	AT4G22350	AT4G30020	AT4G36940	AT5G04900
AT1G04590	AT1G11460	AT1G20850	AT1G29030	AT1G37030	AT1G51380	AT1G58520	AT1G67190	AT1G74200	AT2G01470	AT2G10840	AT2G18600	AT2G26710	AT2G32910	AT2G41860	AT3G02810	AT3G11390	AT3G19080	AT3G26580	AT3G42182	AT3G49030	AT3G57640	AT4G01970	AT4G08450	AT4G15210	AT4G22730	AT4G30030	AT4G36980	AT5G04980
AT1G04610	AT1G11580	AT1G20880	AT1G29060	AT1G37057	AT1G51500	AT1G58602	AT1G67260	AT1G74280	AT2G01540	AT2G10940	AT2G18630	AT2G26730	AT2G33040	AT2G41880	AT3G02885	AT3G11560	AT3G19170	AT3G26590	AT3G42206	AT3G49040	AT3G57730	AT4G01975	AT4G08520	AT4G15233	AT4G22780	AT4G30060	AT4G37030	AT5G05180
AT1G04620	AT1G11600	AT1G20970	AT1G29120	AT1G37150	AT1G51520	AT1G59453	AT1G67270	AT1G74320	AT2G01650	AT2G11000	AT2G18700	AT2G26760	AT2G33070	AT2G42130	AT3G02960	AT3G11620	AT3G19180	AT3G26600	AT3G42220	AT3G49080	AT3G57890	AT4G02005	AT4G08598	AT4G15236	AT4G23010	AT4G30070	AT4G37040	AT5G05240
AT1G04650	AT1G11610	AT1G21080	AT1G29260	AT1G37999	AT1G51560	AT1G59600	AT1G67320	AT1G74450	AT2G01660	AT2G11030	AT2G18820	AT2G26770	AT2G33205	AT2G42210	AT3G02980	AT3G11690	AT3G19184	AT3G26612	AT3G42230	AT3G49150	AT3G58130	AT4G02060	AT4G08640	AT4G15290	AT4G23020	AT4G30160	AT4G37050	AT5G05310
AT1G04660	AT1G11670	AT1G21100	AT1G29560	AT1G38423	AT1G51610	AT1G59620	AT1G67340	AT1G74560	AT2G01690	AT2G11070	AT2G18850	AT2G26810	AT2G33350	AT2G42320	AT3G03050	AT3G11910	AT3G19270	AT3G26618	AT3G42233	AT3G49210	AT3G58290	AT4G02075	AT4G08850	AT4G15320	AT4G23090	AT4G30170	AT4G37060	AT5G05390
AT1G04680	AT1G11900	AT1G21160	AT1G29630	AT1G40121	AT1G51630	AT1G59640	AT1G67420	AT1G74650	AT2G01760	AT2G11150	AT2G18940	AT2G26830	AT2G33380	AT2G42430	AT3G03100	AT3G11980	AT3G19280	AT3G26700	AT3G42255	AT3G49510	AT3G58440	AT4G02100	AT4G08900	AT4G15370	AT4G23100	AT4G30210	AT4G37080	AT5G05440
AT1G04770	AT1G11925	AT1G21450	AT1G29700	AT1G41740	AT1G51690	AT1G59830	AT1G67450	AT1G74690	AT2G01810	AT2G11165	AT2G19140	AT2G26860	AT2G33385	AT2G42490	AT3G03110	AT3G12020	AT3G19400	AT3G26710	AT3G42305	AT3G49645	AT3G58460	AT4G02120	AT4G08930	AT4G15500	AT4G23130	AT4G30350	AT4G37170	AT5G05540
AT1G04870	AT1G12160	AT1G21590	AT1G29715	AT1G41830	AT1G51790	AT1G59980	AT1G67455	AT1G74770	AT2G01880	AT2G11510	AT2G19190	AT2G26870	AT2G33440	AT2G42700	AT3G03360	AT3G12050	AT3G19420	AT3G26744	AT3G42316	AT3G49725	AT3G58500	AT4G02130	AT4G08960	AT4G15730	AT4G23190	AT4G30360	AT4G37210	AT5G05600
AT1G04890	AT1G12260	AT1G21650	AT1G29720	AT1G41930	AT1G51805	AT1G60050	AT1G67530	AT1G74960	AT2G01905	AT2G11600	AT2G19250	AT2G26950	AT2G33460	AT2G42910	AT3G03450	AT3G12080	AT3G19450	AT3G26775	AT3G42340	AT3G49750	AT3G58640	AT4G02220	AT4G09020	AT4G15740	AT4G23210	AT4G30410	AT4G37310	AT5G05610
AT1G04900	AT1G12380	AT1G21690	AT1G29850	AT1G42240	AT1G51810	AT1G60070	AT1G67550	AT1G75010	AT2G01930	AT2G11630	AT2G19360	AT2G26980	AT2G33470	AT2G42990	AT3G03530	AT3G12100	AT3G19460	AT3G26805	AT3G42410	AT3G49790	AT3G58670	AT4G02230	AT4G09180	AT4G15860	AT4G23240	AT4G30470	AT4G37460	AT5G06265
AT1G04960	AT1G12420	AT1G21730	AT1G29860	AT1G42270	AT1G51820	AT1G60170	AT1G67560	AT1G75060	AT2G01970	AT2G11850	AT2G19400	AT2G27030	AT2G33530	AT2G43010	AT3G03540	AT3G12200	AT3G19490	AT3G26820	AT3G42433	AT3G49810	AT3G58740	AT4G02340	AT4G09190	AT4G15970	AT4G23270	AT4G30510	AT4G37470	AT5G06290
AT1G04980	AT1G12450	AT1G21970	AT1G29880	AT1G42290	AT1G51830	AT1G60620	AT1G67580	AT1G75180	AT2G02000	AT2G11980	AT2G19410	AT2G27100	AT2G33620	AT2G43080	AT3G03550	AT3G12230	AT3G19500	AT3G26830	AT3G42660	AT3G49840	AT3G58750	AT4G02430	AT4G09313	AT4G15980	AT4G23280	AT4G30520	AT4G37490	AT5G06310
AT1G05120	AT1G12500	AT1G21980	AT1G29890	AT1G42310	AT1G51850	AT1G60700	AT1G67710	AT1G75280	AT2G02070	AT2G12025	AT2G19450	AT2G27120	AT2G33670	AT2G43090	AT3G03620	AT3G12320	AT3G19720	AT3G27095	AT3G42794	AT3G49900	AT3G58760	AT4G02500	AT4G09480	AT4G16330	AT4G23310	AT4G30580	AT4G37580	AT5G06340
AT1G05300	AT1G12600	AT1G22000	AT1G30040	AT1G42377	AT1G51880	AT1G61030	AT1G67980	AT1G75370	AT2G02103	AT2G12780	AT2G19480	AT2G27270	AT2G33710	AT2G43240	AT3G03720	AT3G12915	AT3G19770	AT3G27240	AT3G42806	AT3G49990	AT3G58810	AT4G02590	AT4G09510	AT4G16340	AT4G23320	AT4G30610	AT4G37590	AT5G06370
AT1G05320	AT1G12840	AT1G22015	AT1G30050	AT1G42420	AT1G51890	AT1G61080	AT1G68010	AT1G75380	AT2G02110	AT2G12950	AT2G19500	AT2G27285	AT2G33980	AT2G43310	AT3G03790	AT3G13000	AT3G19840	AT3G27300	AT3G42836	AT3G50050	AT3G58900	AT4G02600	AT4G09520	AT4G16460	AT4G23420	AT4G30710	AT4G37640	AT5G06460
AT1G05360	AT1G12855	AT1G22060	AT1G30120	AT1G42470	AT1G51910	AT1G61130	AT1G68060	AT1G75400	AT2G02200	AT2G13115	AT2G19610	AT2G27320	AT2G34130	AT2G43375	AT3G04020	AT3G13150	AT3G19960	AT3G27320	AT3G42875	AT3G50080	AT3G58960	AT4G02780	AT4G09540	AT4G16630	AT4G23570	AT4G30825	AT4G37750	AT5G06530
AT1G05370	AT1G12860	AT1G22110	AT1G30140	AT1G42510	AT1G51940	AT1G61170	AT1G68070	AT1G75410	AT2G02410	AT2G13140	AT2G19780	AT2G27370	AT2G34150	AT2G43410	AT3G04130	AT3G13210	AT3G20000	AT3G27350	AT3G43240	AT3G50090	AT3G59020	AT4G02800	AT4G09565	AT4G16650	AT4G23650	AT4G30860	AT4G37770	AT5G06560
AT1G05430	AT1G12930	AT1G22200	AT1G30150	AT1G42530	AT1G52030	AT1G61230	AT1G68185	AT1G75500	AT2G02480	AT2G13145	AT2G19880	AT2G27385	AT2G34250	AT2G43465	AT3G04290	AT3G13222	AT3G20015	AT3G27380	AT3G43270	AT3G50100	AT3G59080	AT4G02830	AT4G09720	AT4G16660	AT4G23700	AT4G30900	AT4G37790	AT5G06710
AT1G05470	AT1G12990	AT1G22240	AT1G30210	AT1G42570	AT1G52040	AT1G61240	AT1G68210	AT1G75520	AT2G02490	AT2G13240	AT2G19900	AT2G27700	AT2G34260	AT2G43500	AT3G04380	AT3G13225	AT3G20150	AT3G27470	AT3G43442	AT3G50120	AT3G59090	AT4G03080	AT4G09740	AT4G16690	AT4G23730	AT4G30975	AT4G37820	AT5G06839
AT1G05520	AT1G13120	AT1G22280	AT1G30330	AT1G42655	AT1G52070	AT1G61250	AT1G68400	AT1G75660	AT2G02610	AT2G13280	AT2G19930	AT2G27770	AT2G34315	AT2G43670	AT3G04420	AT3G13229	AT3G20250	AT3G27530	AT3G43485	AT3G50170	AT3G59140	AT4G03115	AT4G09760	AT4G16700	AT4G23840	AT4G31080	AT4G37870	AT5G06950
AT1G05550	AT1G13130	AT1G22370	AT1G30400	AT1G42718	AT1G52100	AT1G61350	AT1G68480	AT1G75730	AT2G02760	AT2G13460	AT2G20100	AT2G27860	AT2G34410	AT2G43920	AT3G04450	AT3G13235	AT3G20300	AT3G27540	AT3G43540	AT3G50220	AT3G59170	AT4G03130	AT4G10030	AT4G16730	AT4G23990	AT4G31240	AT4G37900	AT5G07000
AT1G05580	AT1G13195	AT1G22440	AT1G30450	AT1G42780	AT1G52120	AT1G61360	AT1G68490	AT1G75760	AT2G02800	AT2G13650	AT2G20400	AT2G27920	AT2G34890	AT2G43970	AT3G04460	AT3G13250	AT3G20380	AT3G27560	AT3G43790	AT3G50320	AT3G59290	AT4G03415	AT4G10090	AT4G16748	AT4G24050	AT4G31340	AT4G37920	AT5G07050
AT1G05610	AT1G13230	AT1G22630	AT1G30470	AT1G42970	AT1G52155	AT1G61560	AT1G68560	AT1G75800	AT2G02840	AT2G13720	AT2G20530	AT2G28070	AT2G34940	AT2G44050	AT3G04480	AT3G13270	AT3G20410	AT3G27580	AT3G43828	AT3G50360	AT3G59350	AT4G03440	AT4G10180	AT4G16810	AT4G24090	AT4G31410	AT4G37940	AT5G07140
AT1G05620	AT1G13310	AT1G22670	AT1G30520	AT1G42980	AT1G52190	AT1G61630	AT1G68620	AT1G75900	AT2G02890	AT2G13820	AT2G20680	AT2G28140	AT2G35020	AT2G44080	AT3G04580	AT3G13320	AT3G20460	AT3G27680	AT3G43860	AT3G50500	AT3G59410	AT4G03450	AT4G10200	AT4G16890	AT4G24100	AT4G31430	AT4G37950	AT5G07210
AT1G05710	AT1G13350	AT1G22750	AT1G30550	AT1G43020	AT1G52240	AT1G61640	AT1G68680	AT1G75940	AT2G02960	AT2G13840	AT2G20900	AT2G28150	AT2G35610	AT2G44100	AT3G04650	AT3G13340	AT3G20520	AT3G27730	AT3G43890	AT3G50630	AT3G59430	AT4G03560	AT4G10210	AT4G16940	AT4G24140	AT4G31460	AT4G38010	AT5G07220
AT1G05880	AT1G13390	AT1G22880	AT1G30720	AT1G43080	AT1G52280	AT1G61660	AT1G68690	AT1G76110	AT2G03070	AT2G13890	AT2G21120	AT2G28260	AT2G35660	AT2G44210	AT3G04670	AT3G13350	AT3G20650	AT3G27740	AT3G44096	AT3G50660	AT3G59530	AT4G03732	AT4G10220	AT4G17000	AT4G24160	AT4G31770	AT4G38120	AT5G07260
AT1G05900	AT1G13440	AT1G22910	AT1G30730	AT1G43170	AT1G52400	AT1G61770	AT1G68740	AT1G76460	AT2G03090	AT2G13910	AT2G21230	AT2G28305	AT2G35770	AT2G44250	AT3G04810	AT3G13430	AT3G20780	AT3G27880	AT3G44175	AT3G50670	AT3G59630	AT4G03820	AT4G10320	AT4G17230	AT4G24170	AT4G31840	AT4G38240	AT5G07300
AT1G06130	AT1G13560	AT1G22950	AT1G30820	AT1G43190	AT1G52410	AT1G61810	AT1G68825	AT1G76520	AT2G03150	AT2G13920	AT2G21450	AT2G28310	AT2G35940	AT2G44270	AT3G05010	AT3G13460	AT3G21110	AT3G27950	AT3G44245	AT3G50700	AT3G59660	AT4G04040	AT4G10470	AT4G17270	AT4G24190	AT4G31900	AT4G38340	AT5G07390
AT1G06148	AT1G13580	AT1G22970	AT1G30840	AT1G43575	AT1G52440	AT1G61820	AT1G68920	AT1G76580	AT2G03280	AT2G14045	AT2G21470	AT2G28620	AT2G35990	AT2G44280	AT3G05090	AT3G13540	AT3G21240	AT3G28030	AT3G44264	AT3G50790	AT3G59820	AT4G04145	AT4G10780	AT4G17410	AT4G24204	AT4G31990	AT4G38390	AT5G07400
AT1G06240	AT1G13635	AT1G23010	AT1G30900	AT1G43723	AT1G52520	AT1G61890	AT1G68940	AT1G76620	AT2G03390	AT2G14110	AT2G21560	AT2G28650	AT2G36200	AT2G44450	AT3G05120	AT3G13560	AT3G21250	AT3G28070	AT3G44300	AT3G50940	AT3G59830	AT4G04210	AT4G10890	AT4G17530	AT4G24430	AT4G32010	AT4G38510	AT5G07430
AT1G06265	AT1G13640	AT1G23020	AT1G31170	AT1G43830	AT1G52670	AT1G61980	AT1G69090	AT1G76660	AT2G03480	AT2G14120	AT2G21720	AT2G28680	AT2G36250	AT2G44460	AT3G05150	AT3G13640	AT3G21260	AT3G28080	AT3G44340	AT3G51690	AT3G59910	AT4G04300	AT4G10990	AT4G17570	AT4G24450	AT4G32080	AT4G38520	AT5G07440
AT1G06520	AT1G13860	AT1G23030	AT1G31175	AT1G43835	AT1G52750	AT1G62040	AT1G69120	AT1G76740	AT2G03620	AT2G14260	AT2G21790	AT2G28810	AT2G36290	AT2G44470	AT3G05160	AT3G13790	AT3G21280	AT3G28220	AT3G44370	AT3G51730	AT3G60100	AT4G04313	AT4G11010	AT4G17615	AT4G24540	AT4G32120	AT4G38580	AT5G07620
AT1G06550	AT1G14170	AT1G23090	AT1G31180	AT1G43860	AT1G52940	AT1G62090	AT1G69210	AT1G76780	AT2G03667	AT2G14300	AT2G21940	AT2G28830	AT2G36340	AT2G44490	AT3G05165	AT3G13930	AT3G21370	AT3G28270	AT3G44400	AT3G51760	AT3G60110	AT4G04316	AT4G11080	AT4G17640	AT4G24550	AT4G32190	AT4G38730	AT5G07630
AT1G06770	AT1G14240	AT1G23160	AT1G31360	AT1G43886	AT1G53025	AT1G62200	AT1G69280	AT1G76990	AT2G03710	AT2G14440	AT2G22010	AT2G28840	AT2G36410	AT2G44520	AT3G05200	AT3G13940	AT3G21465	AT3G28390	AT3G44540	AT3G51770	AT3G60120	AT4G04330	AT4G11110	AT4G17740	AT4G24710	AT4G32280	AT4G38790	AT5G07660
AT1G06780	AT1G14250	AT1G23340	AT1G31420	AT1G43900	AT1G53100	AT1G62210	AT1G69295	AT1G77000	AT2G03760	AT2G14470	AT2G22340	AT2G28880	AT2G36630	AT2G44560	AT3G05270	AT3G13950	AT3G21500	AT3G28600	AT3G44630	AT3G51830	AT3G60130	AT4G04570	AT4G11230	AT4G17820	AT4G24730	AT4G32360	AT4G38850	AT5G07710
AT1G06900	AT1G14260	AT1G23480	AT1G31440	AT1G43950	AT1G53110	AT1G62262	AT1G69380	AT1G77020	AT2G03780	AT2G14510	AT2G22360	AT2G28890	AT2G36660	AT2G44570	AT3G05360	AT3G14040	AT3G21630	AT3G28670	AT3G44670	AT3G51870	AT3G60210	AT4G04630	AT4G11260	AT4G17860	AT4G24810	AT4G32375	AT4G38900	AT5G07790
AT1G07040	AT1G14310	AT1G23550	AT1G31500	AT1G44020	AT1G53120	AT1G62300	AT1G69400	AT1G77095	AT2G03810	AT2G14520	AT2G22370	AT2G28900	AT2G36740	AT2G44680	AT3G05370	AT3G14140	AT3G21670	AT3G28710	AT3G44710	AT3G51895	AT3G60300	AT4G04635	AT4G11330	AT4G18010	AT4G24970	AT4G32500	AT4G38950	AT5G07870
AT1G07210	AT1G14320	AT1G23620	AT1G31740	AT1G44100	AT1G53240	AT1G62340	AT1G69440	AT1G77210	AT2G03840	AT2G14535	AT2G22410	AT2G28960	AT2G36960	AT2G44870	AT3G05400	AT3G14205	AT3G21750	AT3G28760	AT3G44713	AT3G51950	AT3G60330	AT4G04640	AT4G11350	AT4G18140	AT4G25000	AT4G32570	AT4G38960	AT5G07890
AT1G07240	AT1G14380	AT1G23800	AT1G31810	AT1G44170	AT1G53430	AT1G62430	AT1G69450	AT1G77220	AT2G03880	AT2G14620	AT2G22450	AT2G29010	AT2G37010	AT2G44930	AT3G05420	AT3G14520	AT3G21960	AT3G28770	AT3G44765	AT3G51960	AT3G60390	AT4G04670	AT4G11480	AT4G18150	AT4G25010	AT4G32630	AT4G39160	AT5G07950
AT1G07350	AT1G14700	AT1G23880	AT1G31885	AT1G44318	AT1G53450	AT1G62630	AT1G69500	AT1G77280	AT2G03910	AT2G14680	AT2G22480	AT2G29040	AT2G37025	AT2G44940	AT3G05640	AT3G14620	AT3G22150	AT3G28790	AT3G44770	AT3G52110	AT3G60410	AT4G04693	AT4G11610	AT4G18210	AT4G25150	AT4G32650	AT4G39170	AT5G08030
AT1G07560	AT1G14780	AT1G23935	AT1G31970	AT1G44350	AT1G53470	AT1G62710	AT1G69550	AT1G77300	AT2G03915	AT2G14760	AT2G22490	AT2G29090	AT2G37160	AT2G44950	AT3G05660	AT3G14780	AT3G22320	AT3G28830	AT3G44805	AT3G52180	AT3G60670	AT4G04720	AT4G11720	AT4G18260	AT4G25260	AT4G32770	AT4G39180	AT5G08080
AT1G07640	AT1G14860	AT1G23970	AT1G31983	AT1G44542	AT1G53500	AT1G62830	AT1G69580	AT1G77310	AT2G03920	AT2G14830	AT2G22540	AT2G29100	AT2G37240	AT2G44990	AT3G05780	AT3G14810	AT3G22350	AT3G28970	AT3G44860	AT3G52200	AT3G60730	AT4G04750	AT4G11740	AT4G18390	AT4G25420	AT4G32810	AT4G39280	AT5G08100
AT1G07650	AT1G15210	AT1G24265	AT1G32270	AT1G45191	AT1G53580	AT1G62975	AT1G69590	AT1G77330	AT2G03960	AT2G14840	AT2G22620	AT2G29120	AT2G37300	AT2G45170	AT3G05840	AT3G14820	AT3G22400	AT3G29100	AT3G44920	AT3G52340	AT3G60800	AT4G04760	AT4G11780	AT4G18470	AT4G25440	AT4G32820	AT4G39350	AT5G08170
AT1G07680	AT1G15590	AT1G24485	AT1G32340	AT1G45201	AT1G53660	AT1G62980	AT1G69760	AT1G77340	AT2G04030	AT2G14843	AT2G22660	AT2G29200	AT2G37420	AT2G45280	AT3G05870	AT3G14840	AT3G22420	AT3G29180	AT3G44970	AT3G52450	AT3G60980	AT4G04790	AT4G11790	AT4G18490	AT4G25450	AT4G32880	AT4G39380	AT5G08410
AT1G07705	AT1G15860	AT1G24510	AT1G32350	AT1G45231	AT1G53760	AT1G63080	AT1G69770	AT1G77470	AT2G04039	AT2G15120	AT2G22690	AT2G29370	AT2G37440	AT2G45380	AT3G05910	AT3G14890	AT3G22425	AT3G29225	AT3G44990	AT3G52660	AT3G61020	AT4G04890	AT4G11820	AT4G18640	AT4G25530	AT4G33000	AT4G39400	AT5G08440
AT1G07870	AT1G16090	AT1G24570	AT1G32400	AT1G46192	AT1G53790	AT1G63460	AT1G69790	AT1G77480	AT2G04130	AT2G15190	AT2G22760	AT2G29620	AT2G37520	AT2G45670	AT3G05950	AT3G14910	AT3G22470	AT3G29240	AT3G45070	AT3G52742	AT3G61130	AT4G04955	AT4G11890	AT4G18700	AT4G25900	AT4G33030	AT4G39510	AT5G08560
AT1G07880	AT1G16330	AT1G24580	AT1G32440	AT1G47210	AT1G53860	AT1G63480	AT1G70030	AT1G77500	AT2G04230	AT2G15200	AT2G22770	AT2G29670	AT2G37585	AT2G45690	AT3G05970	AT3G14950	AT3G22690	AT3G29255	AT3G45130	AT3G52840	AT3G61160	AT4G04960	AT4G11960	AT4G18780	AT4G25970	AT4G33080	AT4G39540	AT5G08600
AT1G07960	AT1G16350	AT1G24764	AT1G32450	AT1G47240	AT1G54150	AT1G63490	AT1G70150	AT1G77610	AT2G04300	AT2G15230	AT2G22900	AT2G29680	AT2G37640	AT2G45740	AT3G06100	AT3G15040	AT3G22750	AT3G29270	AT3G45270	AT3G52940	AT3G61180	AT4G04980	AT4G11970	AT4G18905	AT4G26000	AT4G33110	AT4G39630	AT5G08630
AT1G08035	AT1G16460	AT1G24967	AT1G32540	AT1G47497	AT1G54160	AT1G63520	AT1G70210	AT1G77720	AT2G04460	AT2G15250	AT2G22920	AT2G29750	AT2G37690	AT2G45830	AT3G06125	AT3G15070	AT3G22890	AT3G29310	AT3G45280	AT3G52990	AT3G61240	AT4G05040	AT4G12000	AT4G18910	AT4G26110	AT4G33150	AT4G39740	AT5G08740
AT1G08070	AT1G16610	AT1G25230	AT1G32780	AT1G47520	AT1G54260	AT1G63670	AT1G70260	AT1G77740	AT2G04470	AT2G15260	AT2G22970	AT2G29880	AT2G37770	AT2G45840	AT3G06240	AT3G15095	AT3G23020	AT3G29350	AT3G45300	AT3G53000	AT3G61390	AT4G05090	AT4G12060	AT4G18950	AT4G26255	AT4G33200	AT4G39770	AT5G08780
AT1G08135	AT1G16720	AT1G25290	AT1G32790	AT1G47860	AT1G54280	AT1G63690	AT1G70370	AT1G77920	AT2G04530	AT2G15350	AT2G22980	AT2G29890	AT2G37840	AT2G45850	AT3G06490	AT3G15351	AT3G23060	AT3G29400	AT3G45350	AT3G53010	AT3G61415	AT4G05110	AT4G12300	AT4G18960	AT4G26430	AT4G33330	AT4G39800	AT5G09330
AT1G08290
AT1G08320
AT1G08570
AT1G08630
AT1G08660
AT1G08680
AT1G08710
AT1G08750
AT1G08800
AT1G08810
AT1G08890
AT1G08900
AT1G08920
AT1G08930
AT1G08970
AT1G08990
AT1G09090
AT1G09210
AT1G09795
AT1G09810
AT1G09840
AT1G09890
AT1G09910
AT1G09930
AT1G09935
AT1G09980
AT1G10020
AT1G10070
AT1G10130
AT1G10150
AT1G10180
AT1G10190
AT1G10385
AT1G10480
AT1G10520
AT1G10650
AT1G10660
AT1G10670
AT1G10710
AT1G10720
AT1G10780
AT1G10820
AT1G10840
AT1G10920
AT1G11080
AT1G11170
AT1G11360
AT1G11410
AT1G11420
AT1G11460
AT1G11580
AT1G11600
AT1G11610
AT1G11670
AT1G11900
AT1G11925
AT1G12160
AT1G12260
AT1G12380
AT1G12420
AT1G12450
AT1G12500
AT1G12600
AT1G12840
AT1G12855
AT1G12860
AT1G12930
AT1G12990
AT1G13120
AT1G13130
AT1G13195
AT1G13230
AT1G13310
AT1G13350
AT1G13390
AT1G13440
AT1G13560
AT1G13580
AT1G13635
AT1G13640
AT1G13860
AT1G14170
AT1G14240
AT1G14250
AT1G14260
AT1G14310
AT1G14320
AT1G14380
AT1G14700
AT1G14780
AT1G14860
AT1G15210
AT1G15590
AT1G15860
AT1G16090
AT1G16330
AT1G16350
AT1G16460
AT1G16610
AT1G16720
AT1G16900
AT1G16930
AT1G16980
AT1G17000
AT1G17040
AT1G17060
AT1G17280
AT1G17350
AT1G17400
AT1G17450
AT1G17690
AT1G17720
AT1G17780
AT1G17820
AT1G17920
AT1G17930
AT1G17940
AT1G17980
AT1G18100
AT1G18150
AT1G18180
AT1G18270
AT1G18370
AT1G18410
AT1G18440
AT1G18520
AT1G18700
AT1G18870
AT1G18990
AT1G19110
AT1G19115
AT1G19300
AT1G19400
AT1G19420
AT1G19450
AT1G19580
AT1G19835
AT1G19920
AT1G20150
AT1G20200
AT1G20220
AT1G20440
AT1G20620
AT1G20640
AT1G20650
AT1G20693
AT1G20750
AT1G20816
AT1G20840
AT1G20850
AT1G20880
AT1G20970
AT1G21080
AT1G21100
AT1G21160
AT1G21450
AT1G21590
AT1G21650
AT1G21690
AT1G21730
AT1G21970
AT1G21980
AT1G22000
AT1G22015
AT1G22060
AT1G22110
AT1G22200
AT1G22240
AT1G22280
AT1G22370
AT1G22440
AT1G22630
AT1G22670
AT1G22750
AT1G22880
AT1G22910
AT1G22950
AT1G22970
AT1G23010
AT1G23020
AT1G23030
AT1G23090
AT1G23160
AT1G23340
AT1G23480
AT1G23550
AT1G23620
AT1G23800
AT1G23880
AT1G23935
AT1G23970
AT1G24265
AT1G24485
AT1G24510
AT1G24570
AT1G24580
AT1G24764
AT1G24967
AT1G25230
AT1G25290
AT1G25330
AT1G25490
AT1G25540
AT1G25550
AT1G25682
AT1G26180
AT1G26320
AT1G26330
AT1G26380
AT1G26390
AT1G26420
AT1G26560
AT1G26620
AT1G26640
AT1G26660
AT1G26680
AT1G26700
AT1G26730
AT1G26840
AT1G26850
AT1G26970
AT1G27170
AT1G27461
AT1G27470
AT1G27520
AT1G27570
AT1G27680
AT1G27730
AT1G27760
AT1G27900
AT1G27940
AT1G27980
AT1G28002
AT1G28100
AT1G28240
AT1G28305
AT1G28310
AT1G28350
AT1G28380
AT1G28410
AT1G28430
AT1G28560
AT1G28580
AT1G28630
AT1G28700
AT1G28960
AT1G29000
AT1G29010
AT1G29025
AT1G29030
AT1G29060
AT1G29120
AT1G29260
AT1G29560
AT1G29630
AT1G29700
AT1G29715
AT1G29720
AT1G29850
AT1G29860
AT1G29880
AT1G29890
AT1G30040
AT1G30050
AT1G30120
AT1G30140
AT1G30150
AT1G30210
AT1G30330
AT1G30400
AT1G30450
AT1G30470
AT1G30520
AT1G30550
AT1G30720
AT1G30730
AT1G30820
AT1G30840
AT1G30900
AT1G31170
AT1G31175
AT1G31180
AT1G31360
AT1G31420
AT1G31440
AT1G31500
AT1G31740
AT1G31810
AT1G31885
AT1G31970
AT1G31983
AT1G32270
AT1G32340
AT1G32350
AT1G32400
AT1G32440
AT1G32450
AT1G32540
AT1G32780
AT1G32790
AT1G32850
AT1G32970
AT1G33080
AT1G33090
AT1G33110
AT1G33190
AT1G33200
AT1G33240
AT1G33410
AT1G33560
AT1G33930
AT1G33970
AT1G34065
AT1G34120
AT1G34150
AT1G34170
AT1G34240
AT1G34310
AT1G34390
AT1G34410
AT1G34570
AT1G34650
AT1G35050
AT1G35150
AT1G35310
AT1G35350
AT1G35470
AT1G35480
AT1G35520
AT1G35540
AT1G35580
AT1G35740
AT1G35745
AT1G35780
AT1G35920
AT1G35940
AT1G36070
AT1G36105
AT1G36270
AT1G36290
AT1G36310
AT1G36480
AT1G36495
AT1G36570
AT1G36910
AT1G36915
AT1G36927
AT1G36950
AT1G36970
AT1G37030
AT1G37057
AT1G37150
AT1G37999
AT1G38423
AT1G40121
AT1G41740
AT1G41830
AT1G41930
AT1G42240
AT1G42270
AT1G42290
AT1G42310
AT1G42377
AT1G42420
AT1G42470
AT1G42510
AT1G42530
AT1G42570
AT1G42655
AT1G42718
AT1G42780
AT1G42970
AT1G42980
AT1G43020
AT1G43080
AT1G43170
AT1G43190
AT1G43575
AT1G43723
AT1G43830
AT1G43835
AT1G43860
AT1G43886
AT1G43900
AT1G43950
AT1G44020
AT1G44100
AT1G44170
AT1G44318
AT1G44350
AT1G44542
AT1G45191
AT1G45201
AT1G45231
AT1G46192
AT1G47210
AT1G47240
AT1G47497
AT1G47520
AT1G47860
AT1G47900
AT1G47980
AT1G48100
AT1G48110
AT1G48260
AT1G48360
AT1G48370
AT1G48470
AT1G48490
AT1G48500
AT1G48630
AT1G48640
AT1G48670
AT1G48800
AT1G48860
AT1G49030
AT1G49100
AT1G49190
AT1G49250
AT1G49380
AT1G49430
AT1G49440
AT1G49450
AT1G49520
AT1G49710
AT1G49740
AT1G49770
AT1G49880
AT1G49890
AT1G49910
AT1G50055
AT1G50110
AT1G50140
AT1G50240
AT1G50290
AT1G50360
AT1G50380
AT1G50510
AT1G50570
AT1G50610
AT1G50700
AT1G50860
AT1G50880
AT1G50950
AT1G51150
AT1G51190
AT1G51270
AT1G51340
AT1G51350
AT1G51380
AT1G51500
AT1G51520
AT1G51560
AT1G51610
AT1G51630
AT1G51690
AT1G51790
AT1G51805
AT1G51810
AT1G51820
AT1G51830
AT1G51850
AT1G51880
AT1G51890
AT1G51910
AT1G51940
AT1G52030
AT1G52040
AT1G52070
AT1G52100
AT1G52120
AT1G52155
AT1G52190
AT1G52240
AT1G52280
AT1G52400
AT1G52410
AT1G52440
AT1G52520
AT1G52670
AT1G52750
AT1G52940
AT1G53025
AT1G53100
AT1G53110
AT1G53120
AT1G53240
AT1G53430
AT1G53450
AT1G53470
AT1G53500
AT1G53580
AT1G53660
AT1G53760
AT1G53790
AT1G53860
AT1G54150
AT1G54160
AT1G54260
AT1G54280
AT1G54340
AT1G54390
AT1G54460
AT1G54520
AT1G54560
AT1G54570
AT1G54630
AT1G54650
AT1G54660
AT1G54730
AT1G54790
AT1G55020
AT1G55070
AT1G55110
AT1G55120
AT1G55250
AT1G55300
AT1G55390
AT1G55480
AT1G55520
AT1G55550
AT1G55590
AT1G55610
AT1G55670
AT1G55720
AT1G55890
AT1G56120
AT1G56390
AT1G56423
AT1G56440
AT1G56480
AT1G56550
AT1G56560
AT1G56610
AT1G56630
AT1G56660
AT1G56710
AT1G57570
AT1G57590
AT1G57800
AT1G57870
AT1G58050
AT1G58060
AT1G58200
AT1G58250
AT1G58280
AT1G58340
AT1G58350
AT1G58360
AT1G58520
AT1G58602
AT1G59453
AT1G59600
AT1G59620
AT1G59640
AT1G59830
AT1G59980
AT1G60050
AT1G60070
AT1G60170
AT1G60620
AT1G60700
AT1G61030
AT1G61080
AT1G61130
AT1G61170
AT1G61230
AT1G61240
AT1G61250
AT1G61350
AT1G61360
AT1G61560
AT1G61630
AT1G61640
AT1G61660
AT1G61770
AT1G61810
AT1G61820
AT1G61890
AT1G61980
AT1G62040
AT1G62090
AT1G62200
AT1G62210
AT1G62262
AT1G62300
AT1G62340
AT1G62430
AT1G62630
AT1G62710
AT1G62830
AT1G62975
AT1G62980
AT1G63080
AT1G63460
AT1G63480
AT1G63490
AT1G63520
AT1G63670
AT1G63690
AT1G63810
AT1G63880
AT1G64035
AT1G64060
AT1G64110
AT1G64330
AT1G64340
AT1G64390
AT1G64400
AT1G64440
AT1G64563
AT1G64890
AT1G65090
AT1G65150
AT1G65180
AT1G65260
AT1G65280
AT1G65295
AT1G65320
AT1G65365
AT1G65390
AT1G65550
AT1G65610
AT1G65650
AT1G65681
AT1G65750
AT1G65850
AT1G65860
AT1G65950
AT1G65985
AT1G66020
AT1G66190
AT1G66235
AT1G66280
AT1G66330
AT1G66340
AT1G66470
AT1G66760
AT1G66880
AT1G66920
AT1G66950
AT1G66960
AT1G66980
AT1G67000
AT1G67035
AT1G67050
AT1G67070
AT1G67150
AT1G67170
AT1G67190
AT1G67260
AT1G67270
AT1G67320
AT1G67340
AT1G67420
AT1G67450
AT1G67455
AT1G67530
AT1G67550
AT1G67560
AT1G67580
AT1G67710
AT1G67980
AT1G68010
AT1G68060
AT1G68070
AT1G68185
AT1G68210
AT1G68400
AT1G68480
AT1G68490
AT1G68560
AT1G68620
AT1G68680
AT1G68690
AT1G68740
AT1G68825
AT1G68920
AT1G68940
AT1G69090
AT1G69120
AT1G69210
AT1G69280
AT1G69295
AT1G69380
AT1G69400
AT1G69440
AT1G69450
AT1G69500
AT1G69550
AT1G69580
AT1G69590
AT1G69760
AT1G69770
AT1G69790
AT1G70030
AT1G70150
AT1G70210
AT1G70260
AT1G70370
AT1G70410
AT1G70430
AT1G70550
AT1G70650
AT1G70670
AT1G70700
AT1G70770
AT1G70790
AT1G70950
AT1G71050
AT1G71220
AT1G71230
AT1G71240
AT1G71320
AT1G71340
AT1G71440
AT1G71820
AT1G71860
AT1G71930
AT1G72110
AT1G72330
AT1G72490
AT1G72520
AT1G72550
AT1G72660
AT1G72730
AT1G72770
AT1G72810
AT1G72840
AT1G72870
AT1G72990
AT1G73010
AT1G73130
AT1G73190
AT1G73210
AT1G73270
AT1G73310
AT1G73500
AT1G73670
AT1G73730
AT1G73740
AT1G73805
AT1G73920
AT1G73980
AT1G73990
AT1G74040
AT1G74080
AT1G74160
AT1G74170
AT1G74200
AT1G74280
AT1G74320
AT1G74450
AT1G74560
AT1G74650
AT1G74690
AT1G74770
AT1G74960
AT1G75010
AT1G75060
AT1G75180
AT1G75280
AT1G75370
AT1G75380
AT1G75400
AT1G75410
AT1G75500
AT1G75520
AT1G75660
AT1G75730
AT1G75760
AT1G75800
AT1G75900
AT1G75940
AT1G76110
AT1G76460
AT1G76520
AT1G76580
AT1G76620
AT1G76660
AT1G76740
AT1G76780
AT1G76990
AT1G77000
AT1G77020
AT1G77095
AT1G77210
AT1G77220
AT1G77280
AT1G77300
AT1G77310
AT1G77330
AT1G77340
AT1G77470
AT1G77480
AT1G77500
AT1G77610
AT1G77720
AT1G77740
AT1G77920
AT1G77930
AT1G77940
AT1G77950
AT1G77960
AT1G77980
AT1G77990
AT1G78010
AT1G78030
AT1G78050
AT1G78070
AT1G78150
AT1G78200
AT1G78210
AT1G78260
AT1G78290
AT1G78420
AT1G78500
AT1G78600
AT1G78760
AT1G78770
AT1G78865
AT1G78900
AT1G78940
AT1G78970
AT1G79020
AT1G79050
AT1G79120
AT1G79150
AT1G79210
AT1G79270
AT1G79610
AT1G79620
AT1G79630
AT1G79670
AT1G79680
AT1G79840
AT1G80190
AT1G80350
AT1G80380
AT1G80410
AT1G80420
AT1G80490
AT1G80660
AT1G80670
AT1G80690
AT1G80950
AT2G01120
AT2G01170
AT2G01370
AT2G01470
AT2G01540
AT2G01650
AT2G01660
AT2G01690
AT2G01760
AT2G01810
AT2G01880
AT2G01905
AT2G01930
AT2G01970
AT2G02000
AT2G02070
AT2G02103
AT2G02110
AT2G02200
AT2G02410
AT2G02480
AT2G02490
AT2G02610
AT2G02760
AT2G02800
AT2G02840
AT2G02890
AT2G02960
AT2G03070
AT2G03090
AT2G03150
AT2G03280
AT2G03390
AT2G03480
AT2G03620
AT2G03667
AT2G03710
AT2G03760
AT2G03780
AT2G03810
AT2G03840
AT2G03880
AT2G03910
AT2G03915
AT2G03920
AT2G03960
AT2G04030
AT2G04039
AT2G04130
AT2G04230
AT2G04300
AT2G04460
AT2G04470
AT2G04530
AT2G04650
AT2G04690
AT2G04750
AT2G04800
AT2G04980
AT2G05025
AT2G05080
AT2G05280
AT2G05518
AT2G05640
AT2G05642
AT2G05700
AT2G05790
AT2G05845
AT2G05960
AT2G05985
AT2G06025
AT2G06060
AT2G06220
AT2G06280
AT2G06296
AT2G06440
AT2G06500
AT2G06875
AT2G06910
AT2G06922
AT2G07050
AT2G07170
AT2G07185
AT2G07400
AT2G07480
AT2G07510
AT2G07600
AT2G07620
AT2G07630
AT2G07635
AT2G09850
AT2G09862
AT2G09890
AT2G09960
AT2G10140
AT2G10232
AT2G10240
AT2G10256
AT2G10460
AT2G10500
AT2G10605
AT2G10833
AT2G10836
AT2G10840
AT2G10940
AT2G11000
AT2G11030
AT2G11070
AT2G11150
AT2G11165
AT2G11510
AT2G11600
AT2G11630
AT2G11850
AT2G11980
AT2G12025
AT2G12780
AT2G12950
AT2G13115
AT2G13140
AT2G13145
AT2G13240
AT2G13280
AT2G13460
AT2G13650
AT2G13720
AT2G13820
AT2G13840
AT2G13890
AT2G13910
AT2G13920
AT2G14045
AT2G14110
AT2G14120
AT2G14260
AT2G14300
AT2G14440
AT2G14470
AT2G14510
AT2G14520
AT2G14535
AT2G14620
AT2G14680
AT2G14760
AT2G14830
AT2G14840
AT2G14843
AT2G15120
AT2G15190
AT2G15200
AT2G15230
AT2G15250
AT2G15260
AT2G15350
AT2G15390
AT2G15530
AT2G15620
AT2G15740
AT2G15860
AT2G16005
AT2G16060
AT2G16090
AT2G16120
AT2G16280
AT2G16365
AT2G16370
AT2G16405
AT2G16430
AT2G16750
AT2G16780
AT2G16880
AT2G16895
AT2G16905
AT2G16960
AT2G16970
AT2G16980
AT2G16990
AT2G17036
AT2G17150
AT2G17190
AT2G17290
AT2G17305
AT2G17370
AT2G17380
AT2G17440
AT2G17442
AT2G17480
AT2G17510
AT2G17530
AT2G17720
AT2G17760
AT2G17770
AT2G17970
AT2G17980
AT2G18130
AT2G18170
AT2G18180
AT2G18250
AT2G18290
AT2G18480
AT2G18490
AT2G18560
AT2G18570
AT2G18600
AT2G18630
AT2G18700
AT2G18820
AT2G18850
AT2G18940
AT2G19140
AT2G19190
AT2G19250
AT2G19360
AT2G19400
AT2G19410
AT2G19450
AT2G19480
AT2G19500
AT2G19610
AT2G19780
AT2G19880
AT2G19900
AT2G19930
AT2G20100
AT2G20400
AT2G20530
AT2G20680
AT2G20900
AT2G21120
AT2G21230
AT2G21450
AT2G21470
AT2G21560
AT2G21720
AT2G21790
AT2G21940
AT2G22010
AT2G22340
AT2G22360
AT2G22370
AT2G22410
AT2G22450
AT2G22480
AT2G22490
AT2G22540
AT2G22620
AT2G22660
AT2G22690
AT2G22760
AT2G22770
AT2G22900
AT2G22920
AT2G22970
AT2G22980
AT2G22990
AT2G23030
AT2G23080
AT2G23093
AT2G23160
AT2G23180
AT2G23190
AT2G23350
AT2G23390
AT2G23430
AT2G23520
AT2G23760
AT2G23790
AT2G23840
AT2G23880
AT2G24020
AT2G24060
AT2G24120
AT2G24210
AT2G24300
AT2G24340
AT2G24430
AT2G24560
AT2G24630
AT2G24640
AT2G24660
AT2G24750
AT2G24950
AT2G25020
AT2G25070
AT2G25110
AT2G25170
AT2G25350
AT2G25370
AT2G25450
AT2G25470
AT2G25520
AT2G25850
AT2G25920
AT2G25980
AT2G26100
AT2G26210
AT2G26250
AT2G26300
AT2G26350
AT2G26410
AT2G26460
AT2G26470
AT2G26540
AT2G26710
AT2G26730
AT2G26760
AT2G26770
AT2G26810
AT2G26830
AT2G26860
AT2G26870
AT2G26950
AT2G26980
AT2G27030
AT2G27100
AT2G27120
AT2G27270
AT2G27285
AT2G27320
AT2G27370
AT2G27385
AT2G27700
AT2G27770
AT2G27860
AT2G27920
AT2G28070
AT2G28140
AT2G28150
AT2G28260
AT2G28305
AT2G28310
AT2G28620
AT2G28650
AT2G28680
AT2G28810
AT2G28830
AT2G28840
AT2G28880
AT2G28890
AT2G28900
AT2G28960
AT2G29010
AT2G29040
AT2G29090
AT2G29100
AT2G29120
AT2G29200
AT2G29370
AT2G29620
AT2G29670
AT2G29680
AT2G29750
AT2G29880
AT2G29890
AT2G29920
AT2G29930
AT2G30060
AT2G30105
AT2G30150
AT2G30160
AT2G30170
AT2G30290
AT2G30370
AT2G30440
AT2G30480
AT2G30520
AT2G30550
AT2G30575
AT2G30580
AT2G30620
AT2G30650
AT2G30660
AT2G30695
AT2G30740
AT2G30770
AT2G31010
AT2G31030
AT2G31060
AT2G31140
AT2G31150
AT2G31190
AT2G31210
AT2G31300
AT2G31370
AT2G31500
AT2G31660
AT2G31810
AT2G31865
AT2G32040
AT2G32230
AT2G32295
AT2G32310
AT2G32320
AT2G32410
AT2G32440
AT2G32530
AT2G32540
AT2G32760
AT2G32830
AT2G32850
AT2G32860
AT2G32870
AT2G32900
AT2G32910
AT2G33040
AT2G33070
AT2G33205
AT2G33350
AT2G33380
AT2G33385
AT2G33440
AT2G33460
AT2G33470
AT2G33530
AT2G33620
AT2G33670
AT2G33710
AT2G33980
AT2G34130
AT2G34150
AT2G34250
AT2G34260
AT2G34315
AT2G34410
AT2G34890
AT2G34940
AT2G35020
AT2G35610
AT2G35660
AT2G35770
AT2G35940
AT2G35990
AT2G36200
AT2G36250
AT2G36290
AT2G36340
AT2G36410
AT2G36630
AT2G36660
AT2G36740
AT2G36960
AT2G37010
AT2G37025
AT2G37160
AT2G37240
AT2G37300
AT2G37420
AT2G37440
AT2G37520
AT2G37585
AT2G37640
AT2G37690
AT2G37770
AT2G37840
AT2G37940
AT2G37950
AT2G38025
AT2G38120
AT2G38170
AT2G38180
AT2G38185
AT2G38260
AT2G38290
AT2G38420
AT2G38460
AT2G38580
AT2G38660
AT2G38670
AT2G38910
AT2G38995
AT2G39120
AT2G39200
AT2G39220
AT2G39250
AT2G39260
AT2G39330
AT2G39350
AT2G39435
AT2G39460
AT2G39670
AT2G39800
AT2G39890
AT2G39920
AT2G40116
AT2G40120
AT2G40130
AT2G40150
AT2G40270
AT2G40420
AT2G40520
AT2G40720
AT2G40730
AT2G40860
AT2G40960
AT2G40970
AT2G40980
AT2G41070
AT2G41150
AT2G41160
AT2G41450
AT2G41500
AT2G41790
AT2G41850
AT2G41860
AT2G41880
AT2G42130
AT2G42210
AT2G42320
AT2G42430
AT2G42490
AT2G42700
AT2G42910
AT2G42990
AT2G43010
AT2G43080
AT2G43090
AT2G43240
AT2G43310
AT2G43375
AT2G43410
AT2G43465
AT2G43500
AT2G43670
AT2G43920
AT2G43970
AT2G44050
AT2G44080
AT2G44100
AT2G44210
AT2G44250
AT2G44270
AT2G44280
AT2G44450
AT2G44460
AT2G44470
AT2G44490
AT2G44520
AT2G44560
AT2G44570
AT2G44680
AT2G44870
AT2G44930
AT2G44940
AT2G44950
AT2G44990
AT2G45170
AT2G45280
AT2G45380
AT2G45670
AT2G45690
AT2G45740
AT2G45830
AT2G45840
AT2G45850
AT2G45950
AT2G45970
AT2G46140
AT2G46180
AT2G46430
AT2G46510
AT2G46530
AT2G46550
AT2G46580
AT2G46590
AT2G46660
AT2G46830
AT2G46860
AT2G46915
AT2G46930
AT2G46970
AT2G46980
AT2G47190
AT2G47240
AT2G47260
AT2G47280
AT2G47440
AT2G47500
AT2G47590
AT2G47670
AT2G47900
AT2G47940
AT2G47960
AT2G48000
AT2G48010
AT2G48030
AT3G01090
AT3G01300
AT3G01490
AT3G01540
AT3G01590
AT3G01610
AT3G01650
AT3G01750
AT3G02150
AT3G02200
AT3G02290
AT3G02320
AT3G02460
AT3G02493
AT3G02510
AT3G02640
AT3G02680
AT3G02750
AT3G02810
AT3G02885
AT3G02960
AT3G02980
AT3G03050
AT3G03100
AT3G03110
AT3G03360
AT3G03450
AT3G03530
AT3G03540
AT3G03550
AT3G03620
AT3G03720
AT3G03790
AT3G04020
AT3G04130
AT3G04290
AT3G04380
AT3G04420
AT3G04450
AT3G04460
AT3G04480
AT3G04580
AT3G04650
AT3G04670
AT3G04810
AT3G05010
AT3G05090
AT3G05120
AT3G05150
AT3G05160
AT3G05165
AT3G05200
AT3G05270
AT3G05360
AT3G05370
AT3G05400
AT3G05420
AT3G05640
AT3G05660
AT3G05780
AT3G05840
AT3G05870
AT3G05910
AT3G05950
AT3G05970
AT3G06100
AT3G06125
AT3G06240
AT3G06490
AT3G06770
AT3G06850
AT3G06880
AT3G06980
AT3G07170
AT3G07215
AT3G07250
AT3G07270
AT3G07280
AT3G07320
AT3G07330
AT3G07520
AT3G07540
AT3G07610
AT3G07650
AT3G07660
AT3G07770
AT3G07780
AT3G07800
AT3G07850
AT3G07970
AT3G08790
AT3G09110
AT3G09180
AT3G09260
AT3G09350
AT3G09370
AT3G09710
AT3G09720
AT3G09790
AT3G09890
AT3G09960
AT3G09990
AT3G10180
AT3G10240
AT3G10250
AT3G10260
AT3G10380
AT3G10450
AT3G10500
AT3G10700
AT3G10720
AT3G10820
AT3G11020
AT3G11100
AT3G11180
AT3G11200
AT3G11280
AT3G11320
AT3G11390
AT3G11560
AT3G11620
AT3G11690
AT3G11910
AT3G11980
AT3G12020
AT3G12050
AT3G12080
AT3G12100
AT3G12200
AT3G12230
AT3G12320
AT3G12915
AT3G13000
AT3G13150
AT3G13210
AT3G13222
AT3G13225
AT3G13229
AT3G13235
AT3G13250
AT3G13270
AT3G13320
AT3G13340
AT3G13350
AT3G13430
AT3G13460
AT3G13540
AT3G13560
AT3G13640
AT3G13790
AT3G13930
AT3G13940
AT3G13950
AT3G14040
AT3G14140
AT3G14205
AT3G14520
AT3G14620
AT3G14780
AT3G14810
AT3G14820
AT3G14840
AT3G14890
AT3G14910
AT3G14950
AT3G15040
AT3G15070
AT3G15095
AT3G15351
AT3G15390
AT3G15410
AT3G15550
AT3G15590
AT3G15720
AT3G15820
AT3G15880
AT3G15890
AT3G15950
AT3G15990
AT3G16010
AT3G16110
AT3G16150
AT3G16170
AT3G16180
AT3G16360
AT3G16440
AT3G16470
AT3G16500
AT3G16780
AT3G17050
AT3G17120
AT3G17180
AT3G17250
AT3G17390
AT3G17490
AT3G17690
AT3G17790
AT3G17860
AT3G17900
AT3G18040
AT3G18070
AT3G18080
AT3G18150
AT3G18210
AT3G18230
AT3G18270
AT3G18350
AT3G18480
AT3G18500
AT3G18610
AT3G18660
AT3G18840
AT3G18850
AT3G18900
AT3G18930
AT3G18980
AT3G19020
AT3G19045
AT3G19080
AT3G19170
AT3G19180
AT3G19184
AT3G19270
AT3G19280
AT3G19400
AT3G19420
AT3G19450
AT3G19460
AT3G19490
AT3G19500
AT3G19720
AT3G19770
AT3G19840
AT3G19960
AT3G20000
AT3G20015
AT3G20150
AT3G20250
AT3G20300
AT3G20380
AT3G20410
AT3G20460
AT3G20520
AT3G20650
AT3G20780
AT3G21110
AT3G21240
AT3G21250
AT3G21260
AT3G21280
AT3G21370
AT3G21465
AT3G21500
AT3G21630
AT3G21670
AT3G21750
AT3G21960
AT3G22150
AT3G22320
AT3G22350
AT3G22400
AT3G22420
AT3G22425
AT3G22470
AT3G22690
AT3G22750
AT3G22890
AT3G23020
AT3G23060
AT3G23085
AT3G23130
AT3G23160
AT3G23250
AT3G23260
AT3G23300
AT3G23310
AT3G23360
AT3G23430
AT3G23480
AT3G23530
AT3G23550
AT3G23770
AT3G23820
AT3G23870
AT3G23940
AT3G24140
AT3G24150
AT3G24170
AT3G24320
AT3G24450
AT3G24460
AT3G24590
AT3G24840
AT3G25030
AT3G25080
AT3G25110
AT3G25150
AT3G25160
AT3G25260
AT3G25495
AT3G25510
AT3G25540
AT3G25560
AT3G25620
AT3G25710
AT3G25740
AT3G25795
AT3G25950
AT3G26000
AT3G26020
AT3G26100
AT3G26120
AT3G26200
AT3G26230
AT3G26270
AT3G26440
AT3G26490
AT3G26550
AT3G26580
AT3G26590
AT3G26600
AT3G26612
AT3G26618
AT3G26700
AT3G26710
AT3G26744
AT3G26775
AT3G26805
AT3G26820
AT3G26830
AT3G27095
AT3G27240
AT3G27300
AT3G27320
AT3G27350
AT3G27380
AT3G27470
AT3G27530
AT3G27540
AT3G27560
AT3G27580
AT3G27680
AT3G27730
AT3G27740
AT3G27880
AT3G27950
AT3G28030
AT3G28070
AT3G28080
AT3G28220
AT3G28270
AT3G28390
AT3G28600
AT3G28670
AT3G28710
AT3G28760
AT3G28770
AT3G28790
AT3G28830
AT3G28970
AT3G29100
AT3G29180
AT3G29225
AT3G29240
AT3G29255
AT3G29270
AT3G29310
AT3G29350
AT3G29400
AT3G29410
AT3G29515
AT3G29572
AT3G29580
AT3G29634
AT3G29643
AT3G29768
AT3G29773
AT3G29774
AT3G29792
AT3G29830
AT3G30110
AT3G30145
AT3G30180
AT3G30290
AT3G30390
AT3G30396
AT3G30418
AT3G30450
AT3G30520
AT3G30685
AT3G30743
AT3G30800
AT3G30803
AT3G30867
AT3G31314
AT3G31365
AT3G31422
AT3G31440
AT3G31905
AT3G31910
AT3G32021
AT3G32022
AT3G32320
AT3G32371
AT3G32373
AT3G32389
AT3G32391
AT3G32415
AT3G32475
AT3G32677
AT3G33004
AT3G33169
AT3G33181
AT3G33185
AT3G33565
AT3G33575
AT3G33585
AT3G42180
AT3G42182
AT3G42206
AT3G42220
AT3G42230
AT3G42233
AT3G42255
AT3G42305
AT3G42316
AT3G42340
AT3G42410
AT3G42433
AT3G42660
AT3G42794
AT3G42806
AT3G42836
AT3G42875
AT3G43240
AT3G43270
AT3G43442
AT3G43485
AT3G43540
AT3G43790
AT3G43828
AT3G43860
AT3G43890
AT3G44096
AT3G44175
AT3G44245
AT3G44264
AT3G44300
AT3G44340
AT3G44370
AT3G44400
AT3G44540
AT3G44630
AT3G44670
AT3G44710
AT3G44713
AT3G44765
AT3G44770
AT3G44805
AT3G44860
AT3G44920
AT3G44970
AT3G44990
AT3G45070
AT3G45130
AT3G45270
AT3G45280
AT3G45300
AT3G45350
[truncated: 1,654 more rows]

## Sheet: up1
AT1G01010	AT1G08290	AT1G16900	AT1G25330	AT1G32850	AT1G47900	AT1G54340	AT1G63810	AT1G70410	AT1G77930	AT2G04650	AT2G15390	AT2G22990	AT2G29920	AT2G37940	AT2G45950	AT3G06770	AT3G15390	AT3G23085	AT3G29410	AT3G45680	AT3G53110	AT3G61440	AT4G05190	AT4G12420	AT4G19003	AT4G26455	AT4G33380	AT4G39860
AT1G01060	AT1G08320	AT1G16930	AT1G25490	AT1G32970	AT1G47980	AT1G54390	AT1G63880	AT1G70430	AT1G77940	AT2G04690	AT2G15530	AT2G23030	AT2G29930	AT2G37950	AT2G45970	AT3G06850	AT3G15410	AT3G23130	AT3G29515	AT3G45750	AT3G53260	AT3G61500	AT4G05520	AT4G12426	AT4G19010	AT4G26580	AT4G33390	AT4G39870
AT1G01070	AT1G08570	AT1G16980	AT1G25540	AT1G33080	AT1G48100	AT1G54460	AT1G64035	AT1G70550	AT1G77950	AT2G04750	AT2G15620	AT2G23080	AT2G30060	AT2G38025	AT2G46140	AT3G06880	AT3G15550	AT3G23160	AT3G29572	AT3G45780	AT3G53320	AT3G61570	AT4G05634	AT4G12610	AT4G19050	AT4G26600	AT4G33450	AT4G39900
AT1G01440	AT1G08630	AT1G17000	AT1G25550	AT1G33090	AT1G48110	AT1G54520	AT1G64060	AT1G70650	AT1G77960	AT2G04800	AT2G15740	AT2G23093	AT2G30105	AT2G38120	AT2G46180	AT3G06980	AT3G15590	AT3G23250	AT3G29580	AT3G45840	AT3G53440	AT3G61720	AT4G06508	AT4G12620	AT4G19120	AT4G26620	AT4G33500	AT4G40060
AT1G01550	AT1G08660	AT1G17040	AT1G25682	AT1G33110	AT1G48260	AT1G54560	AT1G64110	AT1G70670	AT1G77980	AT2G04980	AT2G15860	AT2G23160	AT2G30150	AT2G38170	AT2G46430	AT3G07170	AT3G15720	AT3G23260	AT3G29634	AT3G45850	AT3G53520	AT3G61830	AT4G06525	AT4G12720	AT4G19140	AT4G26630	AT4G33520	AT5G01050
AT1G01580	AT1G08680	AT1G17060	AT1G26180	AT1G33190	AT1G48360	AT1G54570	AT1G64330	AT1G70700	AT1G77990	AT2G05025	AT2G16005	AT2G23180	AT2G30160	AT2G38180	AT2G46510	AT3G07215	AT3G15820	AT3G23300	AT3G29643	AT3G45900	AT3G53580	AT3G61850	AT4G06528	AT4G12820	AT4G19180	AT4G26640	AT4G33580	AT5G01230
AT1G01590	AT1G08710	AT1G17280	AT1G26320	AT1G33200	AT1G48370	AT1G54630	AT1G64340	AT1G70770	AT1G78010	AT2G05080	AT2G16060	AT2G23190	AT2G30170	AT2G38185	AT2G46530	AT3G07250	AT3G15880	AT3G23310	AT3G29768	AT3G46100	AT3G53900	AT3G61960	AT4G06535	AT4G12840	AT4G19200	AT4G26650	AT4G33600	AT5G01400
AT1G01600	AT1G08750	AT1G17350	AT1G26330	AT1G33240	AT1G48470	AT1G54650	AT1G64390	AT1G70790	AT1G78030	AT2G05280	AT2G16090	AT2G23350	AT2G30290	AT2G38260	AT2G46550	AT3G07270	AT3G15890	AT3G23360	AT3G29773	AT3G46120	AT3G53930	AT3G62070	AT4G06540	AT4G12910	AT4G19210	AT4G26760	AT4G33760	AT5G01450
AT1G01630	AT1G08800	AT1G17400	AT1G26380	AT1G33410	AT1G48490	AT1G54660	AT1G64400	AT1G70950	AT1G78050	AT2G05518	AT2G16120	AT2G23390	AT2G30370	AT2G38290	AT2G46580	AT3G07280	AT3G15950	AT3G23430	AT3G29774	AT3G46220	AT3G54020	AT3G62120	AT4G06549	AT4G12915	AT4G19420	AT4G26850	AT4G33790	AT5G01520
AT1G01650	AT1G08810	AT1G17450	AT1G26390	AT1G33560	AT1G48500	AT1G54730	AT1G64440	AT1G71050	AT1G78070	AT2G05640	AT2G16280	AT2G23430	AT2G30440	AT2G38420	AT2G46590	AT3G07320	AT3G15990	AT3G23480	AT3G29792	AT3G46340	AT3G54030	AT3G62140	AT4G06553	AT4G12980	AT4G19440	AT4G26890	AT4G33840	AT5G01630
AT1G01670	AT1G08890	AT1G17690	AT1G26420	AT1G33930	AT1G48630	AT1G54790	AT1G64563	AT1G71220	AT1G78150	AT2G05642	AT2G16365	AT2G23520	AT2G30480	AT2G38460	AT2G46660	AT3G07330	AT3G16010	AT3G23530	AT3G29830	AT3G46350	AT3G54060	AT3G62190	AT4G06557	AT4G13020	AT4G19645	AT4G26965	AT4G33945	AT5G01720
AT1G01700	AT1G08900	AT1G17720	AT1G26560	AT1G33970	AT1G48640	AT1G55020	AT1G64890	AT1G71230	AT1G78200	AT2G05700	AT2G16370	AT2G23760	AT2G30520	AT2G38580	AT2G46830	AT3G07520	AT3G16110	AT3G23550	AT3G30110	AT3G46385	AT3G54070	AT3G62220	AT4G06571	AT4G13030	AT4G19650	AT4G26990	AT4G33980	AT5G01750
AT1G01710	AT1G08920	AT1G17780	AT1G26620	AT1G34065	AT1G48670	AT1G55070	AT1G65090	AT1G71240	AT1G78210	AT2G05790	AT2G16405	AT2G23790	AT2G30550	AT2G38660	AT2G46860	AT3G07540	AT3G16150	AT3G23770	AT3G30145	AT3G46400	AT3G54190	AT3G62230	AT4G06572	AT4G13240	AT4G19660	AT4G27000	AT4G34030	AT5G01840
AT1G01820	AT1G08930	AT1G17820	AT1G26640	AT1G34120	AT1G48800	AT1G55110	AT1G65150	AT1G71320	AT1G78260	AT2G05845	AT2G16430	AT2G23840	AT2G30575	AT2G38670	AT2G46915	AT3G07610	AT3G16170	AT3G23820	AT3G30180	AT3G46420	AT3G54200	AT3G62270	AT4G06588	AT4G13310	AT4G19930	AT4G27320	AT4G34060	AT5G02010
AT1G01830	AT1G08970	AT1G17920	AT1G26660	AT1G34150	AT1G48860	AT1G55120	AT1G65180	AT1G71340	AT1G78290	AT2G05960	AT2G16750	AT2G23880	AT2G30580	AT2G38910	AT2G46930	AT3G07650	AT3G16180	AT3G23870	AT3G30290	AT3G46530	AT3G54250	AT3G62310	AT4G06599	AT4G13350	AT4G19970	AT4G27550	AT4G34150	AT5G02020
AT1G01910	AT1G08990	AT1G17930	AT1G26680	AT1G34170	AT1G49030	AT1G55250	AT1G65260	AT1G71440	AT1G78420	AT2G05985	AT2G16780	AT2G24020	AT2G30620	AT2G38995	AT2G46970	AT3G07660	AT3G16360	AT3G23940	AT3G30390	AT3G46590	AT3G54270	AT3G62360	AT4G06614	AT4G13390	AT4G19990	AT4G27610	AT4G34580	AT5G02170
AT1G01920	AT1G09090	AT1G17940	AT1G26700	AT1G34240	AT1G49100	AT1G55300	AT1G65280	AT1G71820	AT1G78500	AT2G06025	AT2G16880	AT2G24060	AT2G30650	AT2G39120	AT2G46980	AT3G07770	AT3G16440	AT3G24140	AT3G30396	AT3G46640	AT3G54440	AT3G62550	AT4G06627	AT4G13400	AT4G20050	AT4G27650	AT4G34600	AT5G02180
AT1G01950	AT1G09210	AT1G17980	AT1G26730	AT1G34310	AT1G49190	AT1G55390	AT1G65295	AT1G71860	AT1G78600	AT2G06060	AT2G16895	AT2G24120	AT2G30660	AT2G39200	AT2G47190	AT3G07780	AT3G16470	AT3G24150	AT3G30418	AT3G46810	AT3G54610	AT3G62710	AT4G06632	AT4G13430	AT4G20070	AT4G27680	AT4G34610	AT5G02200
AT1G02010	AT1G09795	AT1G18100	AT1G26840	AT1G34390	AT1G49250	AT1G55480	AT1G65320	AT1G71930	AT1G78760	AT2G06220	AT2G16905	AT2G24210	AT2G30695	AT2G39220	AT2G47240	AT3G07800	AT3G16500	AT3G24170	AT3G30450	AT3G46850	AT3G54670	AT3G62730	AT4G06650	AT4G13590	AT4G20110	AT4G27730	AT4G34640	AT5G02410
AT1G02030	AT1G09810	AT1G18150	AT1G26850	AT1G34410	AT1G49380	AT1G55520	AT1G65365	AT1G72110	AT1G78770	AT2G06280	AT2G16960	AT2G24300	AT2G30740	AT2G39250	AT2G47260	AT3G07850	AT3G16780	AT3G24320	AT3G30520	AT3G47160	AT3G54720	AT3G62750	AT4G06700	AT4G13620	AT4G20210	AT4G27820	AT4G34650	AT5G02600
AT1G02090	AT1G09840	AT1G18180	AT1G26970	AT1G34570	AT1G49430	AT1G55550	AT1G65390	AT1G72330	AT1G78865	AT2G06296	AT2G16970	AT2G24340	AT2G30770	AT2G39260	AT2G47280	AT3G07970	AT3G17050	AT3G24450	AT3G30685	AT3G47350	AT3G54750	AT3G63450	AT4G06748	AT4G13630	AT4G20240	AT4G27830	AT4G34730	AT5G02780
AT1G02410	AT1G09890	AT1G18270	AT1G27170	AT1G34650	AT1G49440	AT1G55590	AT1G65550	AT1G72490	AT1G78900	AT2G06440	AT2G16980	AT2G24430	AT2G31010	AT2G39330	AT2G47440	AT3G08790	AT3G17120	AT3G24460	AT3G30743	AT3G47400	AT3G54830	AT3G66658	AT4G07330	AT4G13660	AT4G20280	AT4G28010	AT4G34860	AT5G02830
AT1G02560	AT1G09910	AT1G18370	AT1G27461	AT1G35050	AT1G49450	AT1G55610	AT1G65610	AT1G72520	AT1G78940	AT2G06500	AT2G16990	AT2G24560	AT2G31030	AT2G39350	AT2G47500	AT3G09110	AT3G17180	AT3G24590	AT3G30800	AT3G47470	AT3G55070	AT4G00090	AT4G07425	AT4G13700	AT4G20300	AT4G28025	AT4G34910	AT5G02840
AT1G02580	AT1G09930	AT1G18410	AT1G27470	AT1G35150	AT1G49520	AT1G55670	AT1G65650	AT1G72550	AT1G78970	AT2G06875	AT2G17036	AT2G24630	AT2G31060	AT2G39435	AT2G47590	AT3G09180	AT3G17250	AT3G24840	AT3G30803	AT3G47570	AT3G55080	AT4G00150	AT4G07491	AT4G13730	AT4G20320	AT4G28070	AT4G35030	AT5G03040
AT1G02610	AT1G09935	AT1G18440	AT1G27520	AT1G35310	AT1G49710	AT1G55720	AT1G65681	AT1G72660	AT1G79020	AT2G06910	AT2G17150	AT2G24640	AT2G31140	AT2G39460	AT2G47670	AT3G09260	AT3G17390	AT3G25030	AT3G30867	AT3G47580	AT3G55110	AT4G00270	AT4G07507	AT4G13750	AT4G20325	AT4G28090	AT4G35090	AT5G03080
AT1G02740	AT1G09980	AT1G18520	AT1G27570	AT1G35350	AT1G49740	AT1G55890	AT1G65750	AT1G72730	AT1G79050	AT2G06922	AT2G17190	AT2G24660	AT2G31150	AT2G39670	AT2G47900	AT3G09350	AT3G17490	AT3G25080	AT3G31314	AT3G47610	AT3G55270	AT4G00320	AT4G07517	AT4G13810	AT4G20350	AT4G28130	AT4G35230	AT5G03150
AT1G02750	AT1G10020	AT1G18700	AT1G27680	AT1G35470	AT1G49770	AT1G56120	AT1G65850	AT1G72770	AT1G79120	AT2G07050	AT2G17290	AT2G24750	AT2G31190	AT2G39800	AT2G47940	AT3G09370	AT3G17690	AT3G25110	AT3G31365	AT3G47620	AT3G55620	AT4G00330	AT4G07526	AT4G13970	AT4G20440	AT4G28300	AT4G35380	AT5G03230
AT1G02800	AT1G10070	AT1G18870	AT1G27730	AT1G35480	AT1G49880	AT1G56390	AT1G65860	AT1G72810	AT1G79150	AT2G07170	AT2G17305	AT2G24950	AT2G31210	AT2G39890	AT2G47960	AT3G09710	AT3G17790	AT3G25150	AT3G31422	AT3G47640	AT3G55630	AT4G00400	AT4G07662	AT4G13985	AT4G20760	AT4G28470	AT4G35450	AT5G03420
AT1G02850	AT1G10130	AT1G18990	AT1G27760	AT1G35520	AT1G49890	AT1G56423	AT1G65950	AT1G72840	AT1G79210	AT2G07185	AT2G17370	AT2G25020	AT2G31300	AT2G39920	AT2G48000	AT3G09720	AT3G17860	AT3G25160	AT3G31440	AT3G47690	AT3G55640	AT4G00420	AT4G07700	AT4G14096	AT4G20930	AT4G28540	AT4G35600	AT5G03450
AT1G02990	AT1G10150	AT1G19110	AT1G27900	AT1G35540	AT1G49910	AT1G56440	AT1G65985	AT1G72870	AT1G79270	AT2G07400	AT2G17380	AT2G25070	AT2G31370	AT2G40116	AT2G48010	AT3G09790	AT3G17900	AT3G25260	AT3G31905	AT3G47770	AT3G55677	AT4G00460	AT4G07706	AT4G14210	AT4G20980	AT4G28556	AT4G35760	AT5G03470
AT1G03000	AT1G10180	AT1G19115	AT1G27940	AT1G35580	AT1G50055	AT1G56480	AT1G66020	AT1G72990	AT1G79610	AT2G07480	AT2G17440	AT2G25110	AT2G31500	AT2G40120	AT2G48030	AT3G09890	AT3G18040	AT3G25495	AT3G31910	AT3G47800	AT3G55770	AT4G00500	AT4G07795	AT4G14220	AT4G21070	AT4G28600	AT4G35850	AT5G03520
AT1G03110	AT1G10190	AT1G19300	AT1G27980	AT1G35740	AT1G50110	AT1G56550	AT1G66190	AT1G73010	AT1G79620	AT2G07510	AT2G17442	AT2G25170	AT2G31660	AT2G40130	AT3G01090	AT3G09960	AT3G18070	AT3G25510	AT3G32021	AT3G47820	AT3G55850	AT4G00710	AT4G07800	AT4G14250	AT4G21150	AT4G28620	AT4G35890	AT5G03530
AT1G03180	AT1G10385	AT1G19400	AT1G28002	AT1G35745	AT1G50140	AT1G56560	AT1G66235	AT1G73130	AT1G79630	AT2G07600	AT2G17480	AT2G25350	AT2G31810	AT2G40150	AT3G01300	AT3G09990	AT3G18080	AT3G25540	AT3G32022	AT3G47850	AT3G55860	AT4G00780	AT4G07810	AT4G14280	AT4G21160	AT4G28630	AT4G35910	AT5G03610
AT1G03310	AT1G10480	AT1G19420	AT1G28100	AT1G35780	AT1G50240	AT1G56610	AT1G66280	AT1G73190	AT1G79670	AT2G07620	AT2G17510	AT2G25370	AT2G31865	AT2G40270	AT3G01490	AT3G10180	AT3G18150	AT3G25560	AT3G32320	AT3G47910	AT3G55940	AT4G00820	AT4G07970	AT4G14330	AT4G21215	AT4G28690	AT4G35920	AT5G03880
AT1G03445	AT1G10520	AT1G19450	AT1G28240	AT1G35920	AT1G50290	AT1G56630	AT1G66330	AT1G73210	AT1G79680	AT2G07630	AT2G17530	AT2G25450	AT2G32040	AT2G40420	AT3G01540	AT3G10240	AT3G18210	AT3G25620	AT3G32371	AT3G47980	AT3G55960	AT4G00980	AT4G07990	AT4G14340	AT4G21230	AT4G28880	AT4G35930	AT5G03900
AT1G03780	AT1G10650	AT1G19580	AT1G28305	AT1G35940	AT1G50360	AT1G56660	AT1G66340	AT1G73270	AT1G79840	AT2G07635	AT2G17720	AT2G25470	AT2G32230	AT2G40520	AT3G01590	AT3G10250	AT3G18230	AT3G25710	AT3G32373	AT3G48040	AT3G55970	AT4G01040	AT4G08010	AT4G14350	AT4G21300	AT4G28910	AT4G36040	AT5G03940
AT1G03890	AT1G10660	AT1G19835	AT1G28310	AT1G36070	AT1G50380	AT1G56710	AT1G66470	AT1G73310	AT1G80190	AT2G09850	AT2G17760	AT2G25520	AT2G32295	AT2G40720	AT3G01610	AT3G10260	AT3G18270	AT3G25740	AT3G32389	AT3G48070	AT3G56080	AT4G01150	AT4G08040	AT4G14370	AT4G21380	AT4G28970	AT4G36090	AT5G04110
AT1G03930	AT1G10670	AT1G19920	AT1G28350	AT1G36105	AT1G50510	AT1G57570	AT1G66760	AT1G73500	AT1G80350	AT2G09862	AT2G17770	AT2G25850	AT2G32310	AT2G40730	AT3G01650	AT3G10380	AT3G18350	AT3G25795	AT3G32391	AT3G48100	AT3G56140	AT4G01170	AT4G08053	AT4G14400	AT4G21450	AT4G29040	AT4G36180	AT5G04170
AT1G03950	AT1G10710	AT1G20150	AT1G28380	AT1G36270	AT1G50570	AT1G57590	AT1G66880	AT1G73670	AT1G80380	AT2G09890	AT2G17970	AT2G25920	AT2G32320	AT2G40860	AT3G01750	AT3G10450	AT3G18480	AT3G25950	AT3G32415	AT3G48115	AT3G56230	AT4G01350	AT4G08092	AT4G14420	AT4G21470	AT4G29080	AT4G36210	AT5G04220
AT1G03960	AT1G10720	AT1G20200	AT1G28410	AT1G36290	AT1G50610	AT1G57800	AT1G66920	AT1G73730	AT1G80410	AT2G09960	AT2G17980	AT2G25980	AT2G32410	AT2G40960	AT3G02150	AT3G10500	AT3G18500	AT3G26000	AT3G32475	AT3G48230	AT3G56360	AT4G01550	AT4G08093	AT4G14455	AT4G21520	AT4G29180	AT4G36220	AT5G04310
AT1G04010	AT1G10780	AT1G20220	AT1G28430	AT1G36310	AT1G50700	AT1G57870	AT1G66950	AT1G73740	AT1G80420	AT2G10140	AT2G18130	AT2G26100	AT2G32440	AT2G40970	AT3G02200	AT3G10700	AT3G18610	AT3G26020	AT3G32677	AT3G48310	AT3G56400	AT4G01610	AT4G08110	AT4G14550	AT4G21530	AT4G29190	AT4G36350	AT5G04410
AT1G04020	AT1G10820	AT1G20440	AT1G28560	AT1G36480	AT1G50860	AT1G58050	AT1G66960	AT1G73805	AT1G80490	AT2G10232	AT2G18170	AT2G26210	AT2G32530	AT2G40980	AT3G02290	AT3G10720	AT3G18660	AT3G26100	AT3G33004	AT3G48390	AT3G56490	AT4G01650	AT4G08132	AT4G14610	AT4G21540	AT4G29360	AT4G36360	AT5G04460
AT1G04080	AT1G10840	AT1G20620	AT1G28580	AT1G36495	AT1G50880	AT1G58060	AT1G66980	AT1G73920	AT1G80660	AT2G10240	AT2G18180	AT2G26250	AT2G32540	AT2G41070	AT3G02320	AT3G10820	AT3G18840	AT3G26120	AT3G33169	AT3G48740	AT3G56510	AT4G01680	AT4G08134	AT4G14650	AT4G21560	AT4G29450	AT4G36440	AT5G04530
AT1G04160	AT1G10920	AT1G20640	AT1G28630	AT1G36570	AT1G50950	AT1G58200	AT1G67000	AT1G73980	AT1G80670	AT2G10256	AT2G18250	AT2G26300	AT2G32760	AT2G41150	AT3G02460	AT3G11020	AT3G18850	AT3G26200	AT3G33181	AT3G48760	AT3G56580	AT4G01720	AT4G08150	AT4G14695	AT4G21745	AT4G29770	AT4G36540	AT5G04620
AT1G04350	AT1G11080	AT1G20650	AT1G28700	AT1G36910	AT1G51150	AT1G58250	AT1G67035	AT1G73990	AT1G80690	AT2G10460	AT2G18290	AT2G26350	AT2G32830	AT2G41160	AT3G02493	AT3G11100	AT3G18900	AT3G26230	AT3G33185	AT3G48780	AT3G56700	AT4G01750	AT4G08264	AT4G14760	AT4G21910	AT4G29780	AT4G36700	AT5G04690
AT1G04440	AT1G11170	AT1G20693	AT1G28960	AT1G36915	AT1G51190	AT1G58280	AT1G67050	AT1G74040	AT1G80950	AT2G10500	AT2G18480	AT2G26410	AT2G32850	AT2G41450	AT3G02510	AT3G11180	AT3G18930	AT3G26270	AT3G33565	AT3G48820	AT3G56930	AT4G01800	AT4G08290	AT4G15050	AT4G21940	AT4G29940	AT4G36840	AT5G04710
AT1G04490	AT1G11360	AT1G20750	AT1G29000	AT1G36927	AT1G51270	AT1G58340	AT1G67070	AT1G74080	AT2G01120	AT2G10605	AT2G18490	AT2G26460	AT2G32860	AT2G41500	AT3G02640	AT3G11200	AT3G18980	AT3G26440	AT3G33575	AT3G48860	AT3G57390	AT4G01870	AT4G08347	AT4G15053	AT4G22260	AT4G29990	AT4G36870	AT5G04730
AT1G04530	AT1G11410	AT1G20816	AT1G29010	AT1G36950	AT1G51340	AT1G58350	AT1G67150	AT1G74160	AT2G01170	AT2G10833	AT2G18560	AT2G26470	AT2G32870	AT2G41790	AT3G02680	AT3G11280	AT3G19020	AT3G26490	AT3G33585	AT3G48900	AT3G57410	AT4G01883	AT4G08390	AT4G15100	AT4G22340	AT4G30000	AT4G36920	AT5G04885
AT1G04580	AT1G11420	AT1G20840	AT1G29025	AT1G36970	AT1G51350	AT1G58360	AT1G67170	AT1G74170	AT2G01370	AT2G10836	AT2G18570	AT2G26540	AT2G32900	AT2G41850	AT3G02750	AT3G11320	AT3G19045	AT3G26550	AT3G42180	AT3G49000	AT3G57560	AT4G01930	AT4G08430	AT4G15130	AT4G22350	AT4G30020	AT4G36940	AT5G04900
AT1G04590	AT1G11460	AT1G20850	AT1G29030	AT1G37030	AT1G51380	AT1G58520	AT1G67190	AT1G74200	AT2G01470	AT2G10840	AT2G18600	AT2G26710	AT2G32910	AT2G41860	AT3G02810	AT3G11390	AT3G19080	AT3G26580	AT3G42182	AT3G49030	AT3G57640	AT4G01970	AT4G08450	AT4G15210	AT4G22730	AT4G30030	AT4G36980	AT5G04980
AT1G04610	AT1G11580	AT1G20880	AT1G29060	AT1G37057	AT1G51500	AT1G58602	AT1G67260	AT1G74280	AT2G01540	AT2G10940	AT2G18630	AT2G26730	AT2G33040	AT2G41880	AT3G02885	AT3G11560	AT3G19170	AT3G26590	AT3G42206	AT3G49040	AT3G57730	AT4G01975	AT4G08520	AT4G15233	AT4G22780	AT4G30060	AT4G37030	AT5G05180
AT1G04620	AT1G11600	AT1G20970	AT1G29120	AT1G37150	AT1G51520	AT1G59453	AT1G67270	AT1G74320	AT2G01650	AT2G11000	AT2G18700	AT2G26760	AT2G33070	AT2G42130	AT3G02960	AT3G11620	AT3G19180	AT3G26600	AT3G42220	AT3G49080	AT3G57890	AT4G02005	AT4G08598	AT4G15236	AT4G23010	AT4G30070	AT4G37040	AT5G05240
AT1G04650	AT1G11610	AT1G21080	AT1G29260	AT1G37999	AT1G51560	AT1G59600	AT1G67320	AT1G74450	AT2G01660	AT2G11030	AT2G18820	AT2G26770	AT2G33205	AT2G42210	AT3G02980	AT3G11690	AT3G19184	AT3G26612	AT3G42230	AT3G49150	AT3G58130	AT4G02060	AT4G08640	AT4G15290	AT4G23020	AT4G30160	AT4G37050	AT5G05310
AT1G04660	AT1G11670	AT1G21100	AT1G29560	AT1G38423	AT1G51610	AT1G59620	AT1G67340	AT1G74560	AT2G01690	AT2G11070	AT2G18850	AT2G26810	AT2G33350	AT2G42320	AT3G03050	AT3G11910	AT3G19270	AT3G26618	AT3G42233	AT3G49210	AT3G58290	AT4G02075	AT4G08850	AT4G15320	AT4G23090	AT4G30170	AT4G37060	AT5G05390
AT1G04680	AT1G11900	AT1G21160	AT1G29630	AT1G40121	AT1G51630	AT1G59640	AT1G67420	AT1G74650	AT2G01760	AT2G11150	AT2G18940	AT2G26830	AT2G33380	AT2G42430	AT3G03100	AT3G11980	AT3G19280	AT3G26700	AT3G42255	AT3G49510	AT3G58440	AT4G02100	AT4G08900	AT4G15370	AT4G23100	AT4G30210	AT4G37080	AT5G05440
AT1G04770	AT1G11925	AT1G21450	AT1G29700	AT1G41740	AT1G51690	AT1G59830	AT1G67450	AT1G74690	AT2G01810	AT2G11165	AT2G19140	AT2G26860	AT2G33385	AT2G42490	AT3G03110	AT3G12020	AT3G19400	AT3G26710	AT3G42305	AT3G49645	AT3G58460	AT4G02120	AT4G08930	AT4G15500	AT4G23130	AT4G30350	AT4G37170	AT5G05540
AT1G04870	AT1G12160	AT1G21590	AT1G29715	AT1G41830	AT1G51790	AT1G59980	AT1G67455	AT1G74770	AT2G01880	AT2G11510	AT2G19190	AT2G26870	AT2G33440	AT2G42700	AT3G03360	AT3G12050	AT3G19420	AT3G26744	AT3G42316	AT3G49725	AT3G58500	AT4G02130	AT4G08960	AT4G15730	AT4G23190	AT4G30360	AT4G37210	AT5G05600
AT1G04890	AT1G12260	AT1G21650	AT1G29720	AT1G41930	AT1G51805	AT1G60050	AT1G67530	AT1G74960	AT2G01905	AT2G11600	AT2G19250	AT2G26950	AT2G33460	AT2G42910	AT3G03450	AT3G12080	AT3G19450	AT3G26775	AT3G42340	AT3G49750	AT3G58640	AT4G02220	AT4G09020	AT4G15740	AT4G23210	AT4G30410	AT4G37310	AT5G05610
AT1G04900	AT1G12380	AT1G21690	AT1G29850	AT1G42240	AT1G51810	AT1G60070	AT1G67550	AT1G75010	AT2G01930	AT2G11630	AT2G19360	AT2G26980	AT2G33470	AT2G42990	AT3G03530	AT3G12100	AT3G19460	AT3G26805	AT3G42410	AT3G49790	AT3G58670	AT4G02230	AT4G09180	AT4G15860	AT4G23240	AT4G30470	AT4G37460	AT5G06265
AT1G04960	AT1G12420	AT1G21730	AT1G29860	AT1G42270	AT1G51820	AT1G60170	AT1G67560	AT1G75060	AT2G01970	AT2G11850	AT2G19400	AT2G27030	AT2G33530	AT2G43010	AT3G03540	AT3G12200	AT3G19490	AT3G26820	AT3G42433	AT3G49810	AT3G58740	AT4G02340	AT4G09190	AT4G15970	AT4G23270	AT4G30510	AT4G37470	AT5G06290
AT1G04980	AT1G12450	AT1G21970	AT1G29880	AT1G42290	AT1G51830	AT1G60620	AT1G67580	AT1G75180	AT2G02000	AT2G11980	AT2G19410	AT2G27100	AT2G33620	AT2G43080	AT3G03550	AT3G12230	AT3G19500	AT3G26830	AT3G42660	AT3G49840	AT3G58750	AT4G02430	AT4G09313	AT4G15980	AT4G23280	AT4G30520	AT4G37490	AT5G06310
AT1G05120	AT1G12500	AT1G21980	AT1G29890	AT1G42310	AT1G51850	AT1G60700	AT1G67710	AT1G75280	AT2G02070	AT2G12025	AT2G19450	AT2G27120	AT2G33670	AT2G43090	AT3G03620	AT3G12320	AT3G19720	AT3G27095	AT3G42794	AT3G49900	AT3G58760	AT4G02500	AT4G09480	AT4G16330	AT4G23310	AT4G30580	AT4G37580	AT5G06340
AT1G05300	AT1G12600	AT1G22000	AT1G30040	AT1G42377	AT1G51880	AT1G61030	AT1G67980	AT1G75370	AT2G02103	AT2G12780	AT2G19480	AT2G27270	AT2G33710	AT2G43240	AT3G03720	AT3G12915	AT3G19770	AT3G27240	AT3G42806	AT3G49990	AT3G58810	AT4G02590	AT4G09510	AT4G16340	AT4G23320	AT4G30610	AT4G37590	AT5G06370
AT1G05320	AT1G12840	AT1G22015	AT1G30050	AT1G42420	AT1G51890	AT1G61080	AT1G68010	AT1G75380	AT2G02110	AT2G12950	AT2G19500	AT2G27285	AT2G33980	AT2G43310	AT3G03790	AT3G13000	AT3G19840	AT3G27300	AT3G42836	AT3G50050	AT3G58900	AT4G02600	AT4G09520	AT4G16460	AT4G23420	AT4G30710	AT4G37640	AT5G06460
AT1G05360	AT1G12855	AT1G22060	AT1G30120	AT1G42470	AT1G51910	AT1G61130	AT1G68060	AT1G75400	AT2G02200	AT2G13115	AT2G19610	AT2G27320	AT2G34130	AT2G43375	AT3G04020	AT3G13150	AT3G19960	AT3G27320	AT3G42875	AT3G50080	AT3G58960	AT4G02780	AT4G09540	AT4G16630	AT4G23570	AT4G30825	AT4G37750	AT5G06530
AT1G05370	AT1G12860	AT1G22110	AT1G30140	AT1G42510	AT1G51940	AT1G61170	AT1G68070	AT1G75410	AT2G02410	AT2G13140	AT2G19780	AT2G27370	AT2G34150	AT2G43410	AT3G04130	AT3G13210	AT3G20000	AT3G27350	AT3G43240	AT3G50090	AT3G59020	AT4G02800	AT4G09565	AT4G16650	AT4G23650	AT4G30860	AT4G37770	AT5G06560
AT1G05430	AT1G12930	AT1G22200	AT1G30150	AT1G42530	AT1G52030	AT1G61230	AT1G68185	AT1G75500	AT2G02480	AT2G13145	AT2G19880	AT2G27385	AT2G34250	AT2G43465	AT3G04290	AT3G13222	AT3G20015	AT3G27380	AT3G43270	AT3G50100	AT3G59080	AT4G02830	AT4G09720	AT4G16660	AT4G23700	AT4G30900	AT4G37790	AT5G06710
AT1G05470	AT1G12990	AT1G22240	AT1G30210	AT1G42570	AT1G52040	AT1G61240	AT1G68210	AT1G75520	AT2G02490	AT2G13240	AT2G19900	AT2G27700	AT2G34260	AT2G43500	AT3G04380	AT3G13225	AT3G20150	AT3G27470	AT3G43442	AT3G50120	AT3G59090	AT4G03080	AT4G09740	AT4G16690	AT4G23730	AT4G30975	AT4G37820	AT5G06839
AT1G05520	AT1G13120	AT1G22280	AT1G30330	AT1G42655	AT1G52070	AT1G61250	AT1G68400	AT1G75660	AT2G02610	AT2G13280	AT2G19930	AT2G27770	AT2G34315	AT2G43670	AT3G04420	AT3G13229	AT3G20250	AT3G27530	AT3G43485	AT3G50170	AT3G59140	AT4G03115	AT4G09760	AT4G16700	AT4G23840	AT4G31080	AT4G37870	AT5G06950
AT1G05550	AT1G13130	AT1G22370	AT1G30400	AT1G42718	AT1G52100	AT1G61350	AT1G68480	AT1G75730	AT2G02760	AT2G13460	AT2G20100	AT2G27860	AT2G34410	AT2G43920	AT3G04450	AT3G13235	AT3G20300	AT3G27540	AT3G43540	AT3G50220	AT3G59170	AT4G03130	AT4G10030	AT4G16730	AT4G23990	AT4G31240	AT4G37900	AT5G07000
AT1G05580	AT1G13195	AT1G22440	AT1G30450	AT1G42780	AT1G52120	AT1G61360	AT1G68490	AT1G75760	AT2G02800	AT2G13650	AT2G20400	AT2G27920	AT2G34890	AT2G43970	AT3G04460	AT3G13250	AT3G20380	AT3G27560	AT3G43790	AT3G50320	AT3G59290	AT4G03415	AT4G10090	AT4G16748	AT4G24050	AT4G31340	AT4G37920	AT5G07050
AT1G05610	AT1G13230	AT1G22630	AT1G30470	AT1G42970	AT1G52155	AT1G61560	AT1G68560	AT1G75800	AT2G02840	AT2G13720	AT2G20530	AT2G28070	AT2G34940	AT2G44050	AT3G04480	AT3G13270	AT3G20410	AT3G27580	AT3G43828	AT3G50360	AT3G59350	AT4G03440	AT4G10180	AT4G16810	AT4G24090	AT4G31410	AT4G37940	AT5G07140
AT1G05620	AT1G13310	AT1G22670	AT1G30520	AT1G42980	AT1G52190	AT1G61630	AT1G68620	AT1G75900	AT2G02890	AT2G13820	AT2G20680	AT2G28140	AT2G35020	AT2G44080	AT3G04580	AT3G13320	AT3G20460	AT3G27680	AT3G43860	AT3G50500	AT3G59410	AT4G03450	AT4G10200	AT4G16890	AT4G24100	AT4G31430	AT4G37950	AT5G07210
AT1G05710	AT1G13350	AT1G22750	AT1G30550	AT1G43020	AT1G52240	AT1G61640	AT1G68680	AT1G75940	AT2G02960	AT2G13840	AT2G20900	AT2G28150	AT2G35610	AT2G44100	AT3G04650	AT3G13340	AT3G20520	AT3G27730	AT3G43890	AT3G50630	AT3G59430	AT4G03560	AT4G10210	AT4G16940	AT4G24140	AT4G31460	AT4G38010	AT5G07220
AT1G05880	AT1G13390	AT1G22880	AT1G30720	AT1G43080	AT1G52280	AT1G61660	AT1G68690	AT1G76110	AT2G03070	AT2G13890	AT2G21120	AT2G28260	AT2G35660	AT2G44210	AT3G04670	AT3G13350	AT3G20650	AT3G27740	AT3G44096	AT3G50660	AT3G59530	AT4G03732	AT4G10220	AT4G17000	AT4G24160	AT4G31770	AT4G38120	AT5G07260
AT1G05900	AT1G13440	AT1G22910	AT1G30730	AT1G43170	AT1G52400	AT1G61770	AT1G68740	AT1G76460	AT2G03090	AT2G13910	AT2G21230	AT2G28305	AT2G35770	AT2G44250	AT3G04810	AT3G13430	AT3G20780	AT3G27880	AT3G44175	AT3G50670	AT3G59630	AT4G03820	AT4G10320	AT4G17230	AT4G24170	AT4G31840	AT4G38240	AT5G07300
AT1G06130	AT1G13560	AT1G22950	AT1G30820	AT1G43190	AT1G52410	AT1G61810	AT1G68825	AT1G76520	AT2G03150	AT2G13920	AT2G21450	AT2G28310	AT2G35940	AT2G44270	AT3G05010	AT3G13460	AT3G21110	AT3G27950	AT3G44245	AT3G50700	AT3G59660	AT4G04040	AT4G10470	AT4G17270	AT4G24190	AT4G31900	AT4G38340	AT5G07390
AT1G06148	AT1G13580	AT1G22970	AT1G30840	AT1G43575	AT1G52440	AT1G61820	AT1G68920	AT1G76580	AT2G03280	AT2G14045	AT2G21470	AT2G28620	AT2G35990	AT2G44280	AT3G05090	AT3G13540	AT3G21240	AT3G28030	AT3G44264	AT3G50790	AT3G59820	AT4G04145	AT4G10780	AT4G17410	AT4G24204	AT4G31990	AT4G38390	AT5G07400
AT1G06240	AT1G13635	AT1G23010	AT1G30900	AT1G43723	AT1G52520	AT1G61890	AT1G68940	AT1G76620	AT2G03390	AT2G14110	AT2G21560	AT2G28650	AT2G36200	AT2G44450	AT3G05120	AT3G13560	AT3G21250	AT3G28070	AT3G44300	AT3G50940	AT3G59830	AT4G04210	AT4G10890	AT4G17530	AT4G24430	AT4G32010	AT4G38510	AT5G07430
AT1G06265	AT1G13640	AT1G23020	AT1G31170	AT1G43830	AT1G52670	AT1G61980	AT1G69090	AT1G76660	AT2G03480	AT2G14120	AT2G21720	AT2G28680	AT2G36250	AT2G44460	AT3G05150	AT3G13640	AT3G21260	AT3G28080	AT3G44340	AT3G51690	AT3G59910	AT4G04300	AT4G10990	AT4G17570	AT4G24450	AT4G32080	AT4G38520	AT5G07440
AT1G06520	AT1G13860	AT1G23030	AT1G31175	AT1G43835	AT1G52750	AT1G62040	AT1G69120	AT1G76740	AT2G03620	AT2G14260	AT2G21790	AT2G28810	AT2G36290	AT2G44470	AT3G05160	AT3G13790	AT3G21280	AT3G28220	AT3G44370	AT3G51730	AT3G60100	AT4G04313	AT4G11010	AT4G17615	AT4G24540	AT4G32120	AT4G38580	AT5G07620
AT1G06550	AT1G14170	AT1G23090	AT1G31180	AT1G43860	AT1G52940	AT1G62090	AT1G69210	AT1G76780	AT2G03667	AT2G14300	AT2G21940	AT2G28830	AT2G36340	AT2G44490	AT3G05165	AT3G13930	AT3G21370	AT3G28270	AT3G44400	AT3G51760	AT3G60110	AT4G04316	AT4G11080	AT4G17640	AT4G24550	AT4G32190	AT4G38730	AT5G07630
AT1G06770	AT1G14240	AT1G23160	AT1G31360	AT1G43886	AT1G53025	AT1G62200	AT1G69280	AT1G76990	AT2G03710	AT2G14440	AT2G22010	AT2G28840	AT2G36410	AT2G44520	AT3G05200	AT3G13940	AT3G21465	AT3G28390	AT3G44540	AT3G51770	AT3G60120	AT4G04330	AT4G11110	AT4G17740	AT4G24710	AT4G32280	AT4G38790	AT5G07660
AT1G06780	AT1G14250	AT1G23340	AT1G31420	AT1G43900	AT1G53100	AT1G62210	AT1G69295	AT1G77000	AT2G03760	AT2G14470	AT2G22340	AT2G28880	AT2G36630	AT2G44560	AT3G05270	AT3G13950	AT3G21500	AT3G28600	AT3G44630	AT3G51830	AT3G60130	AT4G04570	AT4G11230	AT4G17820	AT4G24730	AT4G32360	AT4G38850	AT5G07710
AT1G06900	AT1G14260	AT1G23480	AT1G31440	AT1G43950	AT1G53110	AT1G62262	AT1G69380	AT1G77020	AT2G03780	AT2G14510	AT2G22360	AT2G28890	AT2G36660	AT2G44570	AT3G05360	AT3G14040	AT3G21630	AT3G28670	AT3G44670	AT3G51870	AT3G60210	AT4G04630	AT4G11260	AT4G17860	AT4G24810	AT4G32375	AT4G38900	AT5G07790
AT1G07040	AT1G14310	AT1G23550	AT1G31500	AT1G44020	AT1G53120	AT1G62300	AT1G69400	AT1G77095	AT2G03810	AT2G14520	AT2G22370	AT2G28900	AT2G36740	AT2G44680	AT3G05370	AT3G14140	AT3G21670	AT3G28710	AT3G44710	AT3G51895	AT3G60300	AT4G04635	AT4G11330	AT4G18010	AT4G24970	AT4G32500	AT4G38950	AT5G07870
AT1G07210	AT1G14320	AT1G23620	AT1G31740	AT1G44100	AT1G53240	AT1G62340	AT1G69440	AT1G77210	AT2G03840	AT2G14535	AT2G22410	AT2G28960	AT2G36960	AT2G44870	AT3G05400	AT3G14205	AT3G21750	AT3G28760	AT3G44713	AT3G51950	AT3G60330	AT4G04640	AT4G11350	AT4G18140	AT4G25000	AT4G32570	AT4G38960	AT5G07890
AT1G07240	AT1G14380	AT1G23800	AT1G31810	AT1G44170	AT1G53430	AT1G62430	AT1G69450	AT1G77220	AT2G03880	AT2G14620	AT2G22450	AT2G29010	AT2G37010	AT2G44930	AT3G05420	AT3G14520	AT3G21960	AT3G28770	AT3G44765	AT3G51960	AT3G60390	AT4G04670	AT4G11480	AT4G18150	AT4G25010	AT4G32630	AT4G39160	AT5G07950
AT1G07350	AT1G14700	AT1G23880	AT1G31885	AT1G44318	AT1G53450	AT1G62630	AT1G69500	AT1G77280	AT2G03910	AT2G14680	AT2G22480	AT2G29040	AT2G37025	AT2G44940	AT3G05640	AT3G14620	AT3G22150	AT3G28790	AT3G44770	AT3G52110	AT3G60410	AT4G04693	AT4G11610	AT4G18210	AT4G25150	AT4G32650	AT4G39170	AT5G08030
AT1G07560	AT1G14780	AT1G23935	AT1G31970	AT1G44350	AT1G53470	AT1G62710	AT1G69550	AT1G77300	AT2G03915	AT2G14760	AT2G22490	AT2G29090	AT2G37160	AT2G44950	AT3G05660	AT3G14780	AT3G22320	AT3G28830	AT3G44805	AT3G52180	AT3G60670	AT4G04720	AT4G11720	AT4G18260	AT4G25260	AT4G32770	AT4G39180	AT5G08080
AT1G07640	AT1G14860	AT1G23970	AT1G31983	AT1G44542	AT1G53500	AT1G62830	AT1G69580	AT1G77310	AT2G03920	AT2G14830	AT2G22540	AT2G29100	AT2G37240	AT2G44990	AT3G05780	AT3G14810	AT3G22350	AT3G28970	AT3G44860	AT3G52200	AT3G60730	AT4G04750	AT4G11740	AT4G18390	AT4G25420	AT4G32810	AT4G39280	AT5G08100
AT1G07650	AT1G15210	AT1G24265	AT1G32270	AT1G45191	AT1G53580	AT1G62975	AT1G69590	AT1G77330	AT2G03960	AT2G14840	AT2G22620	AT2G29120	AT2G37300	AT2G45170	AT3G05840	AT3G14820	AT3G22400	AT3G29100	AT3G44920	AT3G52340	AT3G60800	AT4G04760	AT4G11780	AT4G18470	AT4G25440	AT4G32820	AT4G39350	AT5G08170
AT1G07680	AT1G15590	AT1G24485	AT1G32340	AT1G45201	AT1G53660	AT1G62980	AT1G69760	AT1G77340	AT2G04030	AT2G14843	AT2G22660	AT2G29200	AT2G37420	AT2G45280	AT3G05870	AT3G14840	AT3G22420	AT3G29180	AT3G44970	AT3G52450	AT3G60980	AT4G04790	AT4G11790	AT4G18490	AT4G25450	AT4G32880	AT4G39380	AT5G08410
AT1G07705	AT1G15860	AT1G24510	AT1G32350	AT1G45231	AT1G53760	AT1G63080	AT1G69770	AT1G77470	AT2G04039	AT2G15120	AT2G22690	AT2G29370	AT2G37440	AT2G45380	AT3G05910	AT3G14890	AT3G22425	AT3G29225	AT3G44990	AT3G52660	AT3G61020	AT4G04890	AT4G11820	AT4G18640	AT4G25530	AT4G33000	AT4G39400	AT5G08440
AT1G07870	AT1G16090	AT1G24570	AT1G32400	AT1G46192	AT1G53790	AT1G63460	AT1G69790	AT1G77480	AT2G04130	AT2G15190	AT2G22760	AT2G29620	AT2G37520	AT2G45670	AT3G05950	AT3G14910	AT3G22470	AT3G29240	AT3G45070	AT3G52742	AT3G61130	AT4G04955	AT4G11890	AT4G18700	AT4G25900	AT4G33030	AT4G39510	AT5G08560
AT1G07880	AT1G16330	AT1G24580	AT1G32440	AT1G47210	AT1G53860	AT1G63480	AT1G70030	AT1G77500	AT2G04230	AT2G15200	AT2G22770	AT2G29670	AT2G37585	AT2G45690	AT3G05970	AT3G14950	AT3G22690	AT3G29255	AT3G45130	AT3G52840	AT3G61160	AT4G04960	AT4G11960	AT4G18780	AT4G25970	AT4G33080	AT4G39540	AT5G08600
AT1G07960	AT1G16350	AT1G24764	AT1G32450	AT1G47240	AT1G54150	AT1G63490	AT1G70150	AT1G77610	AT2G04300	AT2G15230	AT2G22900	AT2G29680	AT2G37640	AT2G45740	AT3G06100	AT3G15040	AT3G22750	AT3G29270	AT3G45270	AT3G52940	AT3G61180	AT4G04980	AT4G11970	AT4G18905	AT4G26000	AT4G33110	AT4G39630	AT5G08630
AT1G08035	AT1G16460	AT1G24967	AT1G32540	AT1G47497	AT1G54160	AT1G63520	AT1G70210	AT1G77720	AT2G04460	AT2G15250	AT2G22920	AT2G29750	AT2G37690	AT2G45830	AT3G06125	AT3G15070	AT3G22890	AT3G29310	AT3G45280	AT3G52990	AT3G61240	AT4G05040	AT4G12000	AT4G18910	AT4G26110	AT4G33150	AT4G39740	AT5G08740
AT1G08070	AT1G16610	AT1G25230	AT1G32780	AT1G47520	AT1G54260	AT1G63670	AT1G70260	AT1G77740	AT2G04470	AT2G15260	AT2G22970	AT2G29880	AT2G37770	AT2G45840	AT3G06240	AT3G15095	AT3G23020	AT3G29350	AT3G45300	AT3G53000	AT3G61390	AT4G05090	AT4G12060	AT4G18950	AT4G26255	AT4G33200	AT4G39770	AT5G08780
AT1G08135	AT1G16720	AT1G25290	AT1G32790	AT1G47860	AT1G54280	AT1G63690	AT1G70370	AT1G77920	AT2G04530	AT2G15350	AT2G22980	AT2G29890	AT2G37840	AT2G45850	AT3G06490	AT3G15351	AT3G23060	AT3G29400	AT3G45350	AT3G53010	AT3G61415	AT4G05110	AT4G12300	AT4G18960	AT4G26430	AT4G33330	AT4G39800	AT5G09330

## Sheet: DOWN
AT1G01020	AT1G05650	AT1G09640	AT1G14330	AT1G18850	AT1G24030	AT1G30490	AT1G35490	AT1G42520	AT1G49590	AT1G54820	AT1G60670	AT1G65010	AT1G69840	AT1G74710	AT1G80470	AT2G05910	AT2G10520	AT2G13800	AT2G17640	AT2G22125	AT2G27460	AT2G32290	AT2G37270	AT2G42480	AT2G47760	AT3G05670	AT3G10310	AT3G14630	AT3G19510	AT3G19510	AT3G24160	AT3G28550	AT3G31373	AT3G42626	AT3G45190	AT3G49600	AT3G55160	AT3G60240	AT4G02030	AT4G05505	AT4G07938	AT4G12460	AT4G16845	AT4G21710	AT4G26910	AT4G31780	AT4G35680	AT5G02810	AT5G07380
AT1G01030	AT1G05700	AT1G09680	AT1G14460	AT1G18890	AT1G24070	AT1G30510	AT1G35530	AT1G42525	AT1G49630	AT1G54920	AT1G60780	AT1G65040	AT1G69850	AT1G74720	AT1G80570	AT2G05935	AT2G10570	AT2G13810	AT2G17700	AT2G22140	AT2G27550	AT2G32370	AT2G37280	AT2G42510	AT2G47800	AT3G05680	AT3G10340	AT3G14720	AT3G19515	AT3G19515	AT3G24180	AT3G28610	AT3G31375	AT3G42630	AT3G45253	AT3G49650	AT3G55190	AT3G60250	AT4G02070	AT4G05526	AT4G07947	AT4G12560	AT4G16860	AT4G21750	AT4G26940	AT4G31790	AT4G35740	AT5G02860	AT5G07410
AT1G01040	AT1G05750	AT1G09720	AT1G14570	AT1G18910	AT1G24090	AT1G30590	AT1G35535	AT1G42540	AT1G49670	AT1G54960	AT1G60800	AT1G65070	AT1G69870	AT1G74740	AT1G80630	AT2G05980	AT2G10590	AT2G13850	AT2G17750	AT2G22210	AT2G27630	AT2G32390	AT2G37290	AT2G42580	AT2G47820	AT3G05710	AT3G10350	AT3G14770	AT3G19570	AT3G19570	AT3G24190	AT3G28690	AT3G31395	AT3G42640	AT3G45256	AT3G49680	AT3G55260	AT3G60260	AT4G02110	AT4G05540	AT4G07960	AT4G12570	AT4G16900	AT4G21760	AT4G26970	AT4G31810	AT4G35780	AT5G02880	AT5G07420
AT1G01150	AT1G05790	AT1G09730	AT1G14610	AT1G18950	AT1G24160	AT1G30600	AT1G35647	AT1G42550	AT1G49730	AT1G55030	AT1G60810	AT1G65110	AT1G69950	AT1G74750	AT1G80640	AT2G06005	AT2G10600	AT2G13970	AT2G17780	AT2G22240	AT2G27650	AT2G32400	AT2G37370	AT2G42600	AT2G47830	AT3G05790	AT3G10360	AT3G14800	AT3G19610	AT3G19610	AT3G24200	AT3G28705	AT3G31403	AT3G42650	AT3G45310	AT3G49690	AT3G55320	AT3G60310	AT4G02260	AT4G05550	AT4G07967	AT4G12640	AT4G16920	AT4G21770	AT4G27010	AT4G31820	AT4G35790	AT5G02910	AT5G07530
AT1G01220	AT1G05805	AT1G09770	AT1G14650	AT1G19090	AT1G24190	AT1G30610	AT1G35660	AT1G42590	AT1G49810	AT1G55050	AT1G60850	AT1G65120	AT1G69990	AT1G74790	AT1G80680	AT2G06070	AT2G10610	AT2G13990	AT2G17790	AT2G22250	AT2G27690	AT2G32415	AT2G37500	AT2G42640	AT2G47980	AT3G05820	AT3G10405	AT3G14860	AT3G19670	AT3G19670	AT3G24230	AT3G28730	AT3G31420	AT3G42653	AT3G45400	AT3G49710	AT3G55370	AT3G60320	AT4G02280	AT4G05582	AT4G08020	AT4G12650	AT4G16950	AT4G21820	AT4G27040	AT4G31850	AT4G35800	AT5G02940	AT5G07570
AT1G01260	AT1G05820	AT1G09820	AT1G14660	AT1G19100	AT1G24220	AT1G30640	AT1G35670	AT1G42595	AT1G49950	AT1G55130	AT1G60860	AT1G65130	AT1G70010	AT1G74800	AT1G80720	AT2G06130	AT2G10620	AT2G14030	AT2G17800	AT2G22300	AT2G27760	AT2G32430	AT2G37760	AT2G42790	AT2G48020	AT3G06010	AT3G10410	AT3G14920	AT3G19740	AT3G19740	AT3G24240	AT3G28750	AT3G31510	AT3G42717	AT3G45446	AT3G49730	AT3G55410	AT3G60350	AT4G02390	AT4G05585	AT4G08035	AT4G12750	AT4G16990	AT4G21880	AT4G27050	AT4G31880	AT4G35830	AT5G03070	AT5G07650
AT1G01320	AT1G05830	AT1G09870	AT1G14670	AT1G19180	AT1G24320	AT1G30680	AT1G35710	AT1G42600	AT1G49960	AT1G55140	AT1G60890	AT1G65140	AT1G70060	AT1G74860	AT1G80740	AT2G06170	AT2G10650	AT2G14040	AT2G17820	AT2G22530	AT2G27800	AT2G32600	AT2G37960	AT2G42810	AT2G48060	AT3G06130	AT3G10440	AT3G14930	AT3G19780	AT3G19780	AT3G24400	AT3G28780	AT3G31630	AT3G42721	AT3G45520	AT3G49880	AT3G55480	AT3G60380	AT4G02460	AT4G05586	AT4G08054	AT4G12780	AT4G17020	AT4G21900	AT4G27060	AT4G31890	AT4G36080	AT5G03160	AT5G07685
AT1G01350	AT1G05840	AT1G09880	AT1G14685	AT1G19220	AT1G24330	AT1G30700	AT1G35730	AT1G42650	AT1G50030	AT1G55150	AT1G60930	AT1G65200	AT1G70070	AT1G75100	AT1G80770	AT2G06210	AT2G10660	AT2G14050	AT2G17890	AT2G22610	AT2G27810	AT2G32610	AT2G38010	AT2G42850	AT2G48100	AT3G06140	AT3G10530	AT3G14980	AT3G19830	AT3G19830	AT3G24430	AT3G28800	AT3G31904	AT3G42730	AT3G45630	AT3G50000	AT3G55490	AT3G60600	AT4G02480	AT4G05595	AT4G08056	AT4G12830	AT4G17040	AT4G21960	AT4G27080	AT4G31910	AT4G36120	AT5G03280	AT5G07740
AT1G01400	AT1G05890	AT1G10040	AT1G14690	AT1G19230	AT1G24340	AT1G30810	AT1G35735	AT1G42698	AT1G50120	AT1G55200	AT1G60990	AT1G65270	AT1G70130	AT1G75210	AT1G80790	AT2G06240	AT2G10690	AT2G14080	AT2G17900	AT2G22630	AT2G27880	AT2G32640	AT2G38020	AT2G42880	AT2G48110	AT3G06150	AT3G10540	AT3G15120	AT3G19930	AT3G19930	AT3G24490	AT3G28860	AT3G31920	AT3G42766	AT3G45775	AT3G50130	AT3G55510	AT3G60660	AT4G02510	AT4G05612	AT4G08090	AT4G13070	AT4G17140	AT4G22120	AT4G27100	AT4G32050	AT4G36140	AT5G03330	AT5G07760
AT1G01510	AT1G05910	AT1G10060	AT1G14710	AT1G19270	AT1G24360	AT1G30825	AT1G35760	AT1G42703	AT1G50200	AT1G55320	AT1G60995	AT1G65385	AT1G70180	AT1G75220	AT1G80810	AT2G06260	AT2G10760	AT2G14170	AT2G17910	AT2G22720	AT2G27900	AT2G32700	AT2G38040	AT2G42890	AT2G48160	AT3G06170	AT3G10550	AT3G15160	AT3G20010	AT3G20010	AT3G24495	AT3G28865	AT3G31935	AT3G42770	AT3G45800	AT3G50210	AT3G55610	AT3G60740	AT4G02540	AT4G05635	AT4G08095	AT4G13120	AT4G17150	AT4G22130	AT4G27180	AT4G32160	AT4G36150	AT5G03340	AT5G07770
AT1G01540	AT1G05940	AT1G10090	AT1G14720	AT1G19360	AT1G24460	AT1G30960	AT1G35770	AT1G42727	AT1G50260	AT1G55325	AT1G61000	AT1G65410	AT1G70200	AT1G75240	AT1G80830	AT2G06270	AT2G10800	AT2G14180	AT2G17930	AT2G22740	AT2G27980	AT2G32730	AT2G38060	AT2G43040	AT3G01015	AT3G06190	AT3G10572	AT3G15180	AT3G20040	AT3G20040	AT3G24550	AT3G28880	AT3G31945	AT3G42791	AT3G45810	AT3G50240	AT3G55646	AT3G60770	AT4G02550	AT4G06477	AT4G08099	AT4G13150	AT4G17300	AT4G22200	AT4G27240	AT4G32175	AT4G36270	AT5G03360	AT5G07780
AT1G01560	AT1G05950	AT1G10210	AT1G14750	AT1G19390	AT1G24560	AT1G31030	AT1G35820	AT1G42852	AT1G50370	AT1G55350	AT1G61040	AT1G65430	AT1G70250	AT1G75310	AT1G80930	AT2G06290	AT2G10820	AT2G14200	AT2G18090	AT2G22780	AT2G28010	AT2G32770	AT2G38280	AT2G43050	AT3G01040	AT3G06210	AT3G10640	AT3G15220	AT3G20050	AT3G20050	AT3G24610	AT3G28890	AT3G31980	AT3G42796	AT3G45830	AT3G50370	AT3G55730	AT3G60830	AT4G02560	AT4G06482	AT4G08100	AT4G13210	AT4G17330	AT4G22270	AT4G27260	AT4G32180	AT4G36280	AT5G03415	AT5G07810
AT1G01690	AT1G05960	AT1G10290	AT1G14790	AT1G19430	AT1G24640	AT1G31070	AT1G35840	AT1G42888	AT1G50410	AT1G55380	AT1G61050	AT1G65440	AT1G70280	AT1G75670	AT1G80940	AT2G06310	AT2G10910	AT2G14220	AT2G18100	AT2G22795	AT2G28130	AT2G32810	AT2G38330	AT2G43070	AT3G01100	AT3G06250	AT3G10660	AT3G15240	AT3G20080	AT3G20080	AT3G24630	AT3G28915	AT3G32024	AT3G42800	AT3G45890	AT3G50380	AT3G55740	AT3G60860	AT4G02570	AT4G06487	AT4G08108	AT4G13250	AT4G17380	AT4G22540	AT4G27300	AT4G32250	AT4G36290	AT5G03430	AT5G07820
AT1G01770	AT1G06070	AT1G10450	AT1G14820	AT1G19440	AT1G24650	AT1G31100	AT1G35950	AT1G42990	AT1G50430	AT1G55470	AT1G61100	AT1G65470	AT1G70290	AT1G75790	AT2G01008	AT2G06350	AT2G10960	AT2G14255	AT2G18150	AT2G22910	AT2G28170	AT2G32940	AT2G38360	AT2G43160	AT3G01160	AT3G06270	AT3G10690	AT3G15354	AT3G20130	AT3G20130	AT3G24650	AT3G28945	AT3G32028	AT3G42820	AT3G45940	AT3G50430	AT3G55950	AT3G60920	AT4G02640	AT4G06491	AT4G08109	AT4G13260	AT4G17450	AT4G22570	AT4G27370	AT4G32300	AT4G36480	AT5G03540	AT5G07910
AT1G01790	AT1G06220	AT1G10490	AT1G14840	AT1G19485	AT1G24706	AT1G31120	AT1G35960	AT1G43030	AT1G50450	AT1G55475	AT1G61110	AT1G65540	AT1G70300	AT1G75820	AT2G01020	AT2G06400	AT2G11020	AT2G14310	AT2G18220	AT2G22950	AT2G28180	AT2G32950	AT2G38410	AT2G43190	AT3G01180	AT3G06290	AT3G10710	AT3G15355	AT3G20200	AT3G20200	AT3G24660	AT3G29032	AT3G32029	AT3G42837	AT3G46060	AT3G50530	AT3G56000	AT3G60965	AT4G02660	AT4G06497	AT4G08120	AT4G13345	AT4G17565	AT4G22740	AT4G27420	AT4G32320	AT4G36520	AT5G03570	AT5G07920
AT1G01960	AT1G06310	AT1G10540	AT1G14850	AT1G19490	AT1G25280	AT1G31130	AT1G35970	AT1G43060	AT1G50500	AT1G55490	AT1G61120	AT1G65590	AT1G70320	AT1G75850	AT2G01130	AT2G06540	AT2G11040	AT2G14350	AT2G18470	AT2G23000	AT2G28240	AT2G32970	AT2G38430	AT2G43210	AT3G01310	AT3G06340	AT3G10790	AT3G15430	AT3G20270	AT3G20270	AT3G24675	AT3G29060	AT3G32043	AT3G42850	AT3G46160	AT3G50590	AT3G56040	AT3G61010	AT4G02680	AT4G06498	AT4G08136	AT4G13420	AT4G17610	AT4G22790	AT4G27430	AT4G32330	AT4G36550	AT5G03650	AT5G07940
AT1G02065	AT1G06410	AT1G10610	AT1G14910	AT1G19560	AT1G25320	AT1G31150	AT1G35990	AT1G43140	AT1G50520	AT1G55500	AT1G61140	AT1G65730	AT1G70460	AT1G76030	AT2G01280	AT2G06541	AT2G11050	AT2G14400	AT2G18730	AT2G23100	AT2G28250	AT2G32990	AT2G38440	AT2G43250	AT3G01320	AT3G06350	AT3G11000	AT3G15470	AT3G20280	AT3G20280	AT3G24715	AT3G29078	AT3G32091	AT3G42886	AT3G46180	AT3G50620	AT3G56120	AT3G61050	AT4G02700	AT4G06500	AT4G08145	AT4G13495	AT4G17710	AT4G22890	AT4G27595	AT4G32350	AT4G36580	AT5G03730	AT5G07970
AT1G02080	AT1G06470	AT1G10680	AT1G15060	AT1G19650	AT1G25340	AT1G31190	AT1G36010	AT1G43150	AT1G50560	AT1G55540	AT1G61180	AT1G65780	AT1G70490	AT1G76040	AT2G01320	AT2G06560	AT2G11170	AT2G14450	AT2G18760	AT2G23140	AT2G28290	AT2G33010	AT2G38470	AT2G43320	AT3G01345	AT3G06370	AT3G11010	AT3G15520	AT3G20290	AT3G20290	AT3G24900	AT3G29153	AT3G32095	AT3G42890	AT3G46183	AT3G50625	AT3G56170	AT3G61140	AT4G02710	AT4G06502	AT4G08160	AT4G13550	AT4G17750	AT4G22910	AT4G27630	AT4G32410	AT4G36610	AT5G03770	AT5G07980
AT1G02130	AT1G06490	AT1G10700	AT1G15110	AT1G19660	AT1G25375	AT1G31230	AT1G36035	AT1G43270	AT1G50600	AT1G55600	AT1G61190	AT1G65790	AT1G70570	AT1G76260	AT2G01330	AT2G06715	AT2G11180	AT2G14540	AT2G18790	AT2G23200	AT2G28320	AT2G33020	AT2G38590	AT2G43400	AT3G01380	AT3G06390	AT3G11080	AT3G15600	AT3G20330	AT3G20330	AT3G24982	AT3G29156	AT3G32112	AT3G42910	AT3G46290	AT3G50780	AT3G56190	AT3G61150	AT4G02733	AT4G06519	AT4G08170	AT4G13610	AT4G17770	AT4G22960	AT4G27640	AT4G32420	AT4G36630	AT5G03800	AT5G08010
AT1G02145	AT1G06510	AT1G10740	AT1G15130	AT1G19720	AT1G25390	AT1G31280	AT1G36050	AT1G43300	AT1G50630	AT1G55690	AT1G61210	AT1G65810	AT1G70580	AT1G76270	AT2G01440	AT2G06720	AT2G11210	AT2G14595	AT2G18876	AT2G23360	AT2G28360	AT2G33060	AT2G38680	AT2G43430	AT3G01390	AT3G06400	AT3G11130	AT3G15620	AT3G20350	AT3G20350	AT3G25100	AT3G29160	AT3G32115	AT3G42913	AT3G46330	AT3G50910	AT3G56210	AT3G61170	AT4G02760	AT4G06522	AT4G08180	AT4G13650	AT4G17785	AT4G22970	AT4G27720	AT4G32520	AT4G36640	AT5G03970	AT5G08110
AT1G02205	AT1G06580	AT1G10760	AT1G15240	AT1G19780	AT1G25430	AT1G31300	AT1G36130	AT1G43387	AT1G50730	AT1G55730	AT1G61215	AT1G65910	AT1G70610	AT1G76280	AT2G01450	AT2G06740	AT2G11220	AT2G14690	AT2G18880	AT2G23380	AT2G28390	AT2G33160	AT2G38720	AT2G43490	AT3G01420	AT3G06410	AT3G11170	AT3G15690	AT3G20440	AT3G20440	AT3G25180	AT3G29175	AT3G32135	AT3G42935	AT3G46380	AT3G51030	AT3G56300	AT3G61270	AT4G02880	AT4G06523	AT4G08210	AT4G13670	AT4G17880	AT4G22990	AT4G27860	AT4G32551	AT4G36648	AT5G04020	AT5G08130
AT1G02260	AT1G06590	AT1G10870	AT1G15280	AT1G19800	AT1G26130	AT1G31480	AT1G36140	AT1G43620	AT1G50750	AT1G55740	AT1G61310	AT1G65920	AT1G70620	AT1G76320	AT2G01460	AT2G06760	AT2G11230	AT2G14720	AT2G18900	AT2G23420	AT2G28450	AT2G33170	AT2G38770	AT2G43650	AT3G01460	AT3G06435	AT3G11420	AT3G15730	AT3G20475	AT3G20475	AT3G25230	AT3G29187	AT3G32164	AT3G43020	AT3G46450	AT3G51040	AT3G56320	AT3G61280	AT4G02900	AT4G06527	AT4G08262	AT4G13760	AT4G17895	AT4G23000	AT4G27880	AT4G32600	AT4G36710	AT5G04040	AT5G08230
AT1G02270	AT1G06630	AT1G10880	AT1G15290	AT1G19850	AT1G26150	AT1G31510	AT1G36160	AT1G43690	AT1G50830	AT1G55750	AT1G61380	AT1G65930	AT1G70730	AT1G76370	AT2G01480	AT2G06780	AT2G11235	AT2G14740	AT2G18950	AT2G23460	AT2G28470	AT2G33210	AT2G38800	AT2G43680	AT3G01480	AT3G06450	AT3G11490	AT3G15760	AT3G20530	AT3G20530	AT3G25280	AT3G29205	AT3G32205	AT3G43050	AT3G46510	AT3G51120	AT3G56370	AT3G61420	AT4G02920	AT4G06529	AT4G08320	AT4G13770	AT4G17910	AT4G23050	AT4G27910	AT4G32620	AT4G36730	AT5G04050	AT5G08260
AT1G02305	AT1G06670	AT1G10890	AT1G15300	AT1G19870	AT1G26170	AT1G31540	AT1G36180	AT1G43700	AT1G50840	AT1G55810	AT1G61390	AT1G65990	AT1G70740	AT1G76390	AT2G01490	AT2G06790	AT2G11240	AT2G14750	AT2G18960	AT2G23700	AT2G28520	AT2G33240	AT2G38880	AT2G43710	AT3G01530	AT3G06480	AT3G11540	AT3G15920	AT3G20540	AT3G20540	AT3G25400	AT3G29290	AT3G32226	AT3G43060	AT3G46610	AT3G51130	AT3G56410	AT3G61430	AT4G02930	AT4G06539	AT4G08333	AT4G13780	AT4G18030	AT4G23070	AT4G27980	AT4G32640	AT4G36760	AT5G04060	AT5G08290
AT1G02520	AT1G06700	AT1G10910	AT1G15310	AT1G19880	AT1G26190	AT1G31570	AT1G36185	AT1G43715	AT1G50970	AT1G55830	AT1G61400	AT1G66070	AT1G70750	AT1G76405	AT2G01550	AT2G06810	AT2G11320	AT2G14770	AT2G19100	AT2G23740	AT2G28540	AT2G33290	AT2G38890	AT2G43730	AT3G01780	AT3G06483	AT3G11670	AT3G15940	AT3G20560	AT3G20560	AT3G25430	AT3G29320	AT3G32230	AT3G43070	AT3G46710	AT3G51140	AT3G56480	AT3G61540	AT4G02960	AT4G06546	AT4G08340	AT4G13820	AT4G18050	AT4G23110	AT4G28000	AT4G32660	AT4G36860	AT5G04130	AT5G08310
AT1G02530	AT1G06720	AT1G10930	AT1G15420	AT1G19940	AT1G26230	AT1G31650	AT1G36250	AT1G43725	AT1G51040	AT1G55840	AT1G61430	AT1G66150	AT1G70820	AT1G76510	AT2G01600	AT2G06840	AT2G11330	AT2G14800	AT2G19110	AT2G23950	AT2G28580	AT2G33340	AT2G38920	AT2G43760	AT3G01810	AT3G06530	AT3G11700	AT3G15970	AT3G20620	AT3G20620	AT3G25450	AT3G29360	AT3G32240	AT3G43090	AT3G46720	AT3G51150	AT3G56550	AT3G61670	AT4G03000	AT4G06547	AT4G08350	AT4G13880	AT4G18060	AT4G23150	AT4G28080	AT4G32670	AT4G36910	AT5G04140	AT5G08380
AT1G02630	AT1G06820	AT1G10940	AT1G15460	AT1G20020	AT1G26260	AT1G31660	AT1G36260	AT1G43770	AT1G51110	AT1G55860	AT1G61440	AT1G66173	AT1G70940	AT1G76530	AT2G01680	AT2G06860	AT2G11340	AT2G14820	AT2G19120	AT2G23980	AT2G28590	AT2G33400	AT2G38950	AT2G43850	AT3G01820	AT3G06550	AT3G11710	AT3G15980	AT3G20630	AT3G20630	AT3G25460	AT3G29450	AT3G32300	AT3G43126	AT3G46730	AT3G51250	AT3G56600	AT3G61710	AT4G03020	AT4G06548	AT4G08480	AT4G13900	AT4G18130	AT4G23160	AT4G28150	AT4G32700	AT4G36945	AT5G04230	AT5G08430
AT1G02660	AT1G06840	AT1G11000	AT1G15500	AT1G20060	AT1G26370	AT1G31670	AT1G36280	AT1G43775	AT1G51160	AT1G55900	AT1G61460	AT1G66200	AT1G71010	AT1G76550	AT2G01730	AT2G06880	AT2G11410	AT2G14835	AT2G19160	AT2G24050	AT2G28630	AT2G33410	AT2G38960	AT2G43900	AT3G01910	AT3G06560	AT3G11720	AT3G16000	AT3G20640	AT3G20640	AT3G25485	AT3G29460	AT3G32305	AT3G43128	AT3G46770	AT3G51270	AT3G56640	AT3G61740	AT4G03090	AT4G06550	AT4G08500	AT4G13992	AT4G18240	AT4G23180	AT4G28200	AT4G32710	AT4G36960	AT5G04235	AT5G08470
AT1G02670	AT1G06870	AT1G11060	AT1G15510	AT1G20090	AT1G26460	AT1G31730	AT1G36300	AT1G43785	AT1G51220	AT1G55930	AT1G61490	AT1G66210	AT1G71110	AT1G76630	AT2G01750	AT2G06885	AT2G11450	AT2G14930	AT2G19170	AT2G24070	AT2G28640	AT2G33420	AT2G38980	AT2G44090	AT3G02060	AT3G06580	AT3G11760	AT3G16060	AT3G20720	AT3G20720	AT3G25500	AT3G29577	AT3G32360	AT3G43142	AT3G46800	AT3G51330	AT3G56690	AT3G61780	AT4G03110	AT4G06552	AT4G08540	AT4G14000	AT4G18290	AT4G23200	AT4G28350	AT4G32730	AT4G37120	AT5G04240	AT5G08510
AT1G02730	AT1G06930	AT1G11070	AT1G15520	AT1G20110	AT1G26540	AT1G31770	AT1G36330	AT1G43840	AT1G51370	AT1G55940	AT1G61500	AT1G66220	AT1G71150	AT1G76670	AT2G01820	AT2G06890	AT2G11480	AT2G14940	AT2G19200	AT2G24130	AT2G28800	AT2G33435	AT2G39080	AT2G44120	AT3G02070	AT3G06630	AT3G11830	AT3G16090	AT3G20760	AT3G20760	AT3G25585	AT3G29618	AT3G32375	AT3G43144	AT3G46920	AT3G51460	AT3G56740	AT3G61800	AT4G03200	AT4G06554	AT4G08550	AT4G14050	AT4G18300	AT4G23220	AT4G28370	AT4G32760	AT4G37190	AT5G04290	AT5G08550
AT1G02870	AT1G06950	AT1G11130	AT1G15560	AT1G20260	AT1G26580	AT1G31780	AT1G36360	AT1G43850	AT1G51405	AT1G55960	AT1G61550	AT1G66310	AT1G71210	AT1G76700	AT2G01830	AT2G06900	AT2G11520	AT2G14950	AT2G19210	AT2G24160	AT2G28930	AT2G33490	AT2G39090	AT2G44150	AT3G02090	AT3G06640	AT3G11850	AT3G16230	AT3G20770	AT3G20770	AT3G25610	AT3G29641	AT3G32377	AT3G43210	AT3G46930	AT3G51490	AT3G56860	AT3G62010	AT4G03205	AT4G06556	AT4G08596	AT4G14070	AT4G18360	AT4G23230	AT4G28410	AT4G32830	AT4G37270	AT5G04330	AT5G08580
AT1G02880	AT1G07110	AT1G11160	AT1G15740	AT1G20290	AT1G26810	AT1G31830	AT1G36440	AT1G43890	AT1G51460	AT1G55970	AT1G61680	AT1G66430	AT1G71270	AT1G76710	AT2G01840	AT2G06902	AT2G11590	AT2G14990	AT2G19230	AT2G24170	AT2G28950	AT2G33540	AT2G39110	AT2G44200	AT3G02170	AT3G06650	AT3G11945	AT3G16260	AT3G20800	AT3G20800	AT3G25680	AT3G29642	AT3G32383	AT3G43220	AT3G46950	AT3G51520	AT3G56870	AT3G62030	AT4G03230	AT4G06558	AT4G08600	AT4G14140	AT4G18375	AT4G23250	AT4G28450	AT4G32850	AT4G37440	AT5G04360	AT5G08650
AT1G02890	AT1G07140	AT1G11210	AT1G15750	AT1G20340	AT1G26880	AT1G31850	AT1G36450	AT1G43930	AT1G51480	AT1G56010	AT1G61690	AT1G66510	AT1G71300	AT1G76770	AT2G01910	AT2G06920	AT2G11640	AT2G15042	AT2G19240	AT2G24200	AT2G28970	AT2G33580	AT2G39130	AT2G44430	AT3G02250	AT3G06660	AT3G11950	AT3G16270	AT3G20840	AT3G20840	AT3G25690	AT3G29648	AT3G32385	AT3G43230	AT3G46960	AT3G51560	AT3G56920	AT3G62110	AT4G03260	AT4G06559	AT4G08620	AT4G14150	AT4G18410	AT4G23260	AT4G28490	AT4G32910	AT4G37550	AT5G04480	AT5G08660
AT1G02960	AT1G07200	AT1G11220	AT1G15780	AT1G20370	AT1G26990	AT1G31870	AT1G36485	AT1G43980	AT1G51490	AT1G56045	AT1G61740	AT1G66530	AT1G71360	AT1G76850	AT2G01940	AT2G06930	AT2G11660	AT2G15060	AT2G19280	AT2G24230	AT2G28980	AT2G33700	AT2G39190	AT2G44440	AT3G02260	AT3G06670	AT3G11960	AT3G16290	AT3G20870	AT3G20870	AT3G25720	AT3G29650	AT3G32387	AT3G43260	AT3G46970	AT3G51570	AT3G56990	AT3G62150	AT4G03270	AT4G06566	AT4G08630	AT4G14160	AT4G18440	AT4G23300	AT4G28520	AT4G32920	AT4G37705	AT5G04500	AT5G08695
AT1G02970	AT1G07270	AT1G11260	AT1G15890	AT1G20410	AT1G27020	AT1G31910	AT1G36510	AT1G44045	AT1G51710	AT1G56070	AT1G61830	AT1G66570	AT1G71390	AT1G76900	AT2G01950	AT2G06967	AT2G11670	AT2G15070	AT2G19390	AT2G24270	AT2G28990	AT2G33770	AT2G39230	AT2G44480	AT3G02280	AT3G06720	AT3G11964	AT3G16320	AT3G20930	AT3G20930	AT3G25725	AT3G29680	AT3G32393	AT3G43300	AT3G47010	AT3G51620	AT3G57060	AT3G62380	AT4G03290	AT4G06568	AT4G08650	AT4G14180	AT4G18465	AT4G23370	AT4G28570	AT4G32950	AT4G37840	AT5G04540	AT5G08710
AT1G03060	AT1G07300	AT1G11300	AT1G15920	AT1G20550	AT1G27070	AT1G32010	AT1G36520	AT1G44070	AT1G51720	AT1G56110	AT1G61850	AT1G66730	AT1G71400	AT1G76950	AT2G01980	AT2G06980	AT2G11680	AT2G15080	AT2G19470	AT2G24280	AT2G29000	AT2G33820	AT2G39240	AT2G44500	AT3G02330	AT3G06810	AT3G12070	AT3G16340	AT3G20975	AT3G20975	AT3G25840	AT3G29734	AT3G32400	AT3G43304	AT3G47040	AT3G51640	AT3G57170	AT3G62390	AT4G03310	AT4G06569	AT4G08710	AT4G14200	AT4G18530	AT4G23400	AT4G28580	AT4G32970	AT4G37930	AT5G04550	AT5G08720
AT1G03080	AT1G07390	AT1G11310	AT1G15940	AT1G20570	AT1G27110	AT1G32050	AT1G36620	AT1G44110	AT1G51745	AT1G56130	AT1G61870	AT1G66830	AT1G71410	AT1G77030	AT2G02040	AT2G06990	AT2G11720	AT2G15100	AT2G19490	AT2G24350	AT2G29050	AT2G33835	AT2G39280	AT2G44510	AT3G02360	AT3G06860	AT3G12203	AT3G16350	AT3G21060	AT3G21060	AT3G25890	AT3G29755	AT3G32405	AT3G43310	AT3G47060	AT3G51840	AT3G57190	AT3G62455	AT4G03390	AT4G06570	AT4G08720	AT4G14230	AT4G18550	AT4G23410	AT4G28680	AT4G33010	AT4G37980	AT5G04560	AT5G09300
AT1G03090	AT1G07420	AT1G11330	AT1G15960	AT1G20610	AT1G27150	AT1G32080	AT1G36630	AT1G44160	AT1G51760	AT1G56140	AT1G61900	AT1G66900	AT1G71420	AT1G77110	AT2G02080	AT2G07020	AT2G11770	AT2G15160	AT2G19600	AT2G24520	AT2G29065	AT2G33860	AT2G39300	AT2G44550	AT3G02410	AT3G06910	AT3G12220	AT3G16370	AT3G21070	AT3G21070	AT3G25970	AT3G29767	AT3G32425	AT3G43315	AT3G47080	AT3G51850	AT3G57300	AT3G62700	AT4G03480	AT4G06579	AT4G08760	AT4G14290	AT4G18600	AT4G23460	AT4G28706	AT4G33060	AT4G38070	AT5G04590	AT5G09320
AT1G03160	AT1G07530	AT1G11340	AT1G16010	AT1G20630	AT1G27180	AT1G32090	AT1G36650	AT1G44770	AT1G51800	AT1G56145	AT1G61970	AT1G66970	AT1G71460	AT1G77120	AT2G02090	AT2G07030	AT2G11780	AT2G15380	AT2G19710	AT2G24645	AT2G29110	AT2G34020	AT2G39340	AT2G44710	AT3G02420	AT3G06920	AT3G12240	AT3G16390	AT3G21090	AT3G21090	AT3G26030	AT3G29770	AT3G32445	AT3G43330	AT3G47090	AT3G52100	AT3G57350	AT3G62770	AT4G03500	AT4G06580	AT4G08765	AT4G14310	AT4G18750	AT4G23470	AT4G28710	AT4G33090	AT4G38190	AT5G04680	AT5G09350
AT1G03190	AT1G07540	AT1G11390	AT1G16020	AT1G20670	AT1G27200	AT1G32130	AT1G36690	AT1G44780	AT1G51840	AT1G56280	AT1G61990	AT1G67020	AT1G71696	AT1G77140	AT2G02150	AT2G07040	AT2G11790	AT2G15420	AT2G19840	AT2G24650	AT2G29140	AT2G34040	AT2G39360	AT2G44745	AT3G02490	AT3G06930	AT3G12270	AT3G16460	AT3G21100	AT3G21100	AT3G26050	AT3G29775	AT3G32893	AT3G43350	AT3G47110	AT3G52115	AT3G57420	AT3G62900	AT4G03550	AT4G06581	AT4G08790	AT4G14360	AT4G18770	AT4G23540	AT4G28760	AT4G33170	AT4G38350	AT5G04810	AT5G09380
AT1G03210	AT1G07550	AT1G11590	AT1G16060	AT1G20696	AT1G27210	AT1G32150	AT1G36710	AT1G44880	AT1G51860	AT1G56290	AT1G62130	AT1G67040	AT1G71800	AT1G77160	AT2G02160	AT2G07080	AT2G11800	AT2G15480	AT2G19860	AT2G24700	AT2G29190	AT2G34090	AT2G39420	AT2G44820	AT3G02530	AT3G06940	AT3G12280	AT3G16520	AT3G21160	AT3G21160	AT3G26085	AT3G29776	AT3G32895	AT3G43357	AT3G47210	AT3G52120	AT3G57430	AT3G62970	AT4G03610	AT4G06584	AT4G08800	AT4G14365	AT4G18810	AT4G23630	AT4G28890	AT4G33180	AT4G38360	AT5G04830	AT5G09400
AT1G03250	AT1G07590	AT1G11595	AT1G16130	AT1G20720	AT1G27285	AT1G32170	AT1G36740	AT1G44900	AT1G51870	AT1G56300	AT1G62170	AT1G67090	AT1G71810	AT1G77250	AT2G02170	AT2G07160	AT2G11820	AT2G15510	AT2G19910	AT2G24850	AT2G29510	AT2G34100	AT2G39480	AT2G44900	AT3G02540	AT3G07010	AT3G12340	AT3G16550	AT3G21180	AT3G21180	AT3G26090	AT3G29778	AT3G32914	AT3G43358	AT3G47220	AT3G52140	AT3G57470	AT3G63070	AT4G03690	AT4G06585	AT4G08920	AT4G14368	AT4G18820	AT4G23640	AT4G28900	AT4G33210	AT4G38440	AT5G04850	AT5G09410
AT1G03270	AT1G07615	AT1G11660	AT1G16260	AT1G20760	AT1G27320	AT1G32180	AT1G36770	AT1G44910	AT1G51900	AT1G56310	AT1G62250	AT1G67120	AT1G71830	AT1G77260	AT2G02210	AT2G07190	AT2G11840	AT2G15540	AT2G19920	AT2G25050	AT2G29525	AT2G34210	AT2G39510	AT2G45000	AT3G02600	AT3G07020	AT3G12380	AT3G16560	AT3G21190	AT3G21190	AT3G26125	AT3G29781	AT3G32917	AT3G43359	AT3G47270	AT3G52170	AT3G57520	AT3G63130	AT4G03710	AT4G06587	AT4G08980	AT4G14460	AT4G18880	AT4G23850	AT4G29000	AT4G33240	AT4G38500	AT5G04860	AT5G09630
AT1G03280	AT1G07620	AT1G11710	AT1G16270	AT1G20800	AT1G27370	AT1G32300	AT1G36790	AT1G45000	AT1G51950	AT1G56350	AT1G62290	AT1G67140	AT1G71840	AT1G77270	AT2G02370	AT2G07212	AT2G11880	AT2G15555	AT2G19940	AT2G25140	AT2G29605	AT2G34220	AT2G39580	AT2G45010	AT3G02610	AT3G07050	AT3G12520	AT3G16600	AT3G21290	AT3G21290	AT3G26130	AT3G29782	AT3G32925	AT3G43425	AT3G47310	AT3G52250	AT3G57530	AT3G63150	AT4G03730	AT4G06589	AT4G08990	AT4G14500	AT4G18970	AT4G23940	AT4G29010	AT4G33300	AT4G38590	AT5G04870	AT5G09690
AT1G03360	AT1G07670	AT1G11720	AT1G16340	AT1G20890	AT1G27385	AT1G32330	AT1G36840	AT1G45020	AT1G51965	AT1G56360	AT1G62305	AT1G67180	AT1G71900	AT1G77320	AT2G02500	AT2G07230	AT2G11950	AT2G15650	AT2G19950	AT2G25160	AT2G29630	AT2G34230	AT2G39620	AT2G45023	AT3G02630	AT3G07060	AT3G12560	AT3G16620	AT3G21295	AT3G21295	AT3G26140	AT3G29783	AT3G32964	AT3G43436	AT3G47360	AT3G52260	AT3G57570	AT3G63190	AT4G03775	AT4G06593	AT4G09080	AT4G14510	AT4G19020	AT4G23950	AT4G29070	AT4G33400	AT4G38600	AT5G04895	AT5G09790
AT1G03365	AT1G07700	AT1G11820	AT1G16380	AT1G20910	AT1G27390	AT1G32380	AT1G36890	AT1G45120	AT1G51980	AT1G56410	AT1G62310	AT1G67210	AT1G71910	AT1G77390	AT2G02560	AT2G07240	AT2G12060	AT2G15695	AT2G20010	AT2G25180	AT2G29650	AT2G34240	AT2G39740	AT2G45030	AT3G02645	AT3G07080	AT3G12590	AT3G16630	AT3G21340	AT3G21340	AT3G26220	AT3G29784	AT3G32966	AT3G43444	AT3G47390	AT3G52430	AT3G57586	AT3G63280	AT4G03780	AT4G06594	AT4G09150	AT4G14520	AT4G19040	AT4G23980	AT4G29140	AT4G33410	AT4G38760	AT5G04920	AT5G09820
AT1G03370	AT1G07810	AT1G11870	AT1G16470	AT1G20920	AT1G27410	AT1G32415	AT1G36975	AT1G45130	AT1G52020	AT1G56460	AT1G62330	AT1G67220	AT1G72050	AT1G77410	AT2G02580	AT2G07250	AT2G12210	AT2G15700	AT2G20020	AT2G25270	AT2G29690	AT2G34357	AT2G39750	AT2G45090	AT3G02740	AT3G07100	AT3G12640	AT3G16650	AT3G21430	AT3G21430	AT3G26260	AT3G30120	AT3G32968	AT3G43460	AT3G47460	AT3G52550	AT3G57630	AT3G63340	AT4G03800	AT4G06597	AT4G09340	AT4G14570	AT4G19060	AT4G24000	AT4G29210	AT4G33420	AT4G38780	AT5G04930	AT5G09840
AT1G03470	AT1G07840	AT1G11880	AT1G16480	AT1G20950	AT1G27595	AT1G32490	AT1G37012	AT1G45140	AT1G52080	AT1G56490	AT1G62390	AT1G67230	AT1G72180	AT1G77460	AT2G02630	AT2G07280	AT2G12260	AT2G15710	AT2G20050	AT2G25290	AT2G29940	AT2G34630	AT2G39780	AT2G45100	AT3G02760	AT3G07130	AT3G12670	AT3G16785	AT3G21460	AT3G21460	AT3G26265	AT3G30170	AT3G32990	AT3G43521	AT3G47550	AT3G52640	AT3G57650	AT3G63370	AT4G03816	AT4G06601	AT4G09360	AT4G14700	AT4G19160	AT4G24010	AT4G29220	AT4G33430	AT4G38830	AT5G05000	AT5G09870
AT1G03520	AT1G07910	AT1G11950	AT1G16540	AT1G20960	AT1G27660	AT1G32583	AT1G37020	AT1G45150	AT1G52150	AT1G56500	AT1G62660	AT1G67240	AT1G72190	AT1G77510	AT2G02780	AT2G07320	AT2G12305	AT2G15730	AT2G20060	AT2G25300	AT2G29990	AT2G34655	AT2G39810	AT2G45135	AT3G02830	AT3G07140	AT3G12680	AT3G16810	AT3G21480	AT3G21480	AT3G26300	AT3G30211	AT3G33005	AT3G43530	AT3G47630	AT3G52750	AT3G57660	AT3G63380	AT4G03870	AT4G06608	AT4G09410	AT4G14790	AT4G19185	AT4G24040	AT4G29380	AT4G33470	AT4G38890	AT5G05010	AT5G09900
AT1G03560	AT1G07980	AT1G11960	AT1G16560	AT1G20980	AT1G27720	AT1G32640	AT1G37035	AT1G45160	AT1G52160	AT1G56510	AT1G62670	AT1G67300	AT1G72250	AT1G77550	AT2G02820	AT2G07360	AT2G12330	AT2G15800	AT2G20120	AT2G25320	AT2G30070	AT2G34660	AT2G39840	AT2G45140	AT3G02850	AT3G07160	AT3G12760	AT3G16830	AT3G21540	AT3G21540	AT3G26310	AT3G30219	AT3G33009	AT3G43546	AT3G47670	AT3G52780	AT3G57680	AT3G63460	AT4G03876	AT4G06609	AT4G09425	AT4G14820	AT4G19190	AT4G24120	AT4G29420	AT4G33510	AT4G39030	AT5G05070	AT5G10010
AT1G03590	AT1G07990	AT1G11990	AT1G16570	AT1G21060	AT1G27770	AT1G32750	AT1G37040	AT1G45180	AT1G52210	AT1G56520	AT1G62680	AT1G67310	AT1G72270	AT1G77580	AT2G02860	AT2G07395	AT2G12340	AT2G15810	AT2G20130	AT2G25360	AT2G30110	AT2G34670	AT2G39850	AT2G45230	AT3G02890	AT3G07180	AT3G12770	AT3G16857	AT3G21570	AT3G21570	AT3G26370	AT3G30247	AT3G33010	AT3G43566	AT3G47700	AT3G52800	AT3G57750	AT3G63500	AT4G03885	AT4G06613	AT4G09595	AT4G14850	AT4G19220	AT4G24250	AT4G29440	AT4G33530	AT4G39050	AT5G05090	AT5G10030
AT1G03620	AT1G08030	AT1G12000	AT1G16630	AT1G21090	AT1G27850	AT1G32810	AT1G37060	AT1G45207	AT1G52260	AT1G56540	AT1G62870	AT1G67325	AT1G72300	AT1G77600	AT2G02990	AT2G07410	AT2G12360	AT2G15870	AT2G20190	AT2G25420	AT2G30115	AT2G34680	AT2G39930	AT2G45240	AT3G02920	AT3G07300	AT3G12810	AT3G16880	AT3G21620	AT3G21620	AT3G26380	AT3G30300	AT3G33035	AT3G43571	AT3G47730	AT3G52870	AT3G57780	AT3G66652	AT4G03900	AT4G06630	AT4G09630	AT4G14920	AT4G19350	AT4G24270	AT4G29490	AT4G33565	AT4G39080	AT5G05140	AT5G10180
AT1G03740	AT1G08040	AT1G12120	AT1G16650	AT1G21170	AT1G27880	AT1G32890	AT1G37070	AT1G45249	AT1G52310	AT1G56720	AT1G62930	AT1G67370	AT1G72390	AT1G77620	AT2G03060	AT2G07420	AT2G12390	AT2G15900	AT2G20210	AT2G25480	AT2G30210	AT2G34710	AT2G39940	AT2G45270	AT3G02930	AT3G07360	AT3G12920	AT3G16940	AT3G21650	AT3G21650	AT3G26480	AT3G30335	AT3G33055	AT3G43573	AT3G47740	AT3G52880	AT3G57800	AT4G00020	AT4G03920	AT4G06634	AT4G09640	AT4G14950	AT4G19380	AT4G24400	AT4G29560	AT4G33650	AT4G39210	AT5G05170	AT5G10200
AT1G03750	AT1G08060	AT1G12140	AT1G16660	AT1G21210	AT1G27910	AT1G32900	AT1G37110	AT1G45616	AT1G52320	AT1G57600	AT1G62950	AT1G67400	AT1G72410	AT1G77650	AT2G03140	AT2G07450	AT2G12400	AT2G15920	AT2G20250	AT2G25530	AT2G30280	AT2G34730	AT2G39970	AT2G45290	AT3G02990	AT3G07400	AT3G12980	AT3G16950	AT3G21690	AT3G21690	AT3G26483	AT3G30380	AT3G33069	AT3G43575	AT3G47750	AT3G52890	AT3G57810	AT4G00060	AT4G03930	AT4G06636	AT4G09680	AT4G14970	AT4G19430	AT4G24480	AT4G29590	AT4G33740	AT4G39235	AT5G05200	AT5G10250
AT1G03830	AT1G08125	AT1G12150	AT1G16680	AT1G21400	AT1G28010	AT1G32930	AT1G37120	AT1G46552	AT1G52360	AT1G57610	AT1G62960	AT1G67480	AT1G72440	AT1G77800	AT2G03250	AT2G07460	AT2G12407	AT2G15970	AT2G20280	AT2G25540	AT2G30380	AT2G34750	AT2G40030	AT2G45330	AT3G03010	AT3G07530	AT3G13030	AT3G17000	AT3G21720	AT3G21720	AT3G26510	AT3G30393	AT3G33070	AT3G43586	AT3G47780	AT3G53090	AT3G57830	AT4G00180	AT4G03970	AT4G06642	AT4G09730	AT4G14990	AT4G19490	AT4G24490	AT4G29740	AT4G33820	AT4G39270	AT5G05460	AT5G10340
AT1G03910	AT1G08130	AT1G12230	AT1G16690	AT1G21560	AT1G28080	AT1G32940	AT1G37200	AT1G47230	AT1G52380	AT1G57650	AT1G63000	AT1G67490	AT1G72460	AT1G77810	AT2G03260	AT2G07540	AT2G12410	AT2G16000	AT2G20290	AT2G25580	AT2G30390	AT2G34780	AT2G40070	AT2G45440	AT3G03090	AT3G07700	AT3G13040	AT3G17030	AT3G21820	AT3G21820	AT3G26610	AT3G30405	AT3G33072	AT3G43590	AT3G47790	AT3G53100	AT3G57860	AT4G00230	AT4G04000	AT4G06644	AT4G09810	AT4G15020	AT4G19500	AT4G24560	AT4G29750	AT4G33830	AT4G39330	AT5G05490	AT5G10370
AT1G03920	AT1G08140	AT1G12240	AT1G16710	AT1G21580	AT1G28090	AT1G32960	AT1G37210	AT1G47270	AT1G52430	AT1G57700	AT1G63010	AT1G67500	AT1G72480	AT1G77890	AT2G03470	AT2G07550	AT2G12420	AT2G16050	AT2G20300	AT2G25590	AT2G30460	AT2G34820	AT2G40190	AT2G45460	AT3G03140	AT3G07740	AT3G13065	AT3G17205	AT3G21865	AT3G21865	AT3G26650	AT3G30411	AT3G33079	AT3G43600	AT3G47810	AT3G53170	AT3G57930	AT4G00260	AT4G04020	AT4G06652	AT4G09820	AT4G15040	AT4G19510	AT4G24580	AT4G29790	AT4G34000	AT4G39390	AT5G05520	AT5G10470
AT1G03980	AT1G08150	AT1G12280	AT1G16760	AT1G21600	AT1G28120	AT1G33030	AT1G37340	AT1G47290	AT1G52450	AT1G57720	AT1G63020	AT1G67570	AT1G72500	AT1G78090	AT2G03510	AT2G07560	AT2G12430	AT2G16140	AT2G20320	AT2G25600	AT2G30470	AT2G34920	AT2G40360	AT2G45500	AT3G03250	AT3G07810	AT3G13070	AT3G17310	AT3G22080	AT3G22080	AT3G26670	AT3G30415	AT3G33081	AT3G43610	AT3G47875	AT3G53180	AT3G57940	AT4G00360	AT4G04130	AT4G06656	AT4G09875	AT4G15090	AT4G19520	AT4G24610	AT4G29820	AT4G34040	AT4G39420	AT5G05560	AT5G10490
AT1G03990	AT1G08190	AT1G12290	AT1G16780	AT1G21630	AT1G28140	AT1G33060	AT1G37405	AT1G47330	AT1G52510	AT1G57765	AT1G63090	AT1G67630	AT1G72560	AT1G78240	AT2G03590	AT2G07570	AT2G12440	AT2G16180	AT2G20340	AT2G25640	AT2G30490	AT2G34930	AT2G40400	AT2G45540	AT3G03260	AT3G07890	AT3G13080	AT3G17330	AT3G22104	AT3G22104	AT3G26680	AT3G30416	AT3G33112	AT3G43625	AT3G47890	AT3G53230	AT3G58020	AT4G00440	AT4G04140	AT4G06658	AT4G09960	AT4G15110	AT4G19560	AT4G24620	AT4G29900	AT4G34090	AT4G39500	AT5G05570	AT5G10540
AT1G04030	AT1G08210	AT1G12300	AT1G16800	AT1G21640	AT1G28200	AT1G33170	AT1G37867	AT1G47350	AT1G52730	AT1G57777	AT1G63110	AT1G67690	AT1G72650	AT1G78280	AT2G03600	AT2G07580	AT2G12470	AT2G16250	AT2G20360	AT2G25660	AT2G30500	AT2G35050	AT2G40430	AT2G45700	AT3G03300	AT3G07940	AT3G13090	AT3G17340	AT3G22170	AT3G22170	AT3G26720	AT3G30436	AT3G33136	AT3G43635	AT3G47950	AT3G53240	AT3G58030	AT4G00450	AT4G04167	AT4G06670	AT4G09970	AT4G15180	AT4G19570	AT4G24680	AT4G29910	AT4G34100	AT4G39520	AT5G05620	AT5G10560
AT1G04050	AT1G08260	AT1G12360	AT1G16870	AT1G21660	AT1G28210	AT1G33250	AT1G37933	AT1G47360	AT1G52780	AT1G57820	AT1G63120	AT1G67720	AT1G72700	AT1G78490	AT2G03640	AT2G07680	AT2G12490	AT2G16270	AT2G20410	AT2G25670	AT2G30530	AT2G35060	AT2G40540	AT2G45720	AT3G03305	AT3G07960	AT3G13100	AT3G17360	AT3G22180	AT3G22180	AT3G26730	AT3G30505	AT3G33139	AT3G43652	AT3G47960	AT3G53270	AT3G58040	AT4G00480	AT4G04170	AT4G06676	AT4G10060	AT4G15215	AT4G19600	AT4G24760	AT4G29920	AT4G34110	AT4G39530	AT5G05660	AT5G10690
AT1G04120	AT1G08300	AT1G12410	AT1G16880	AT1G21700	AT1G28260	AT1G33270	AT1G38360	AT1G47380	AT1G52950	AT1G58020	AT1G63180	AT1G67780	AT1G72710	AT1G78540	AT2G03650	AT2G07688	AT2G12500	AT2G16330	AT2G20420	AT2G25710	AT2G30600	AT2G35075	AT2G40550	AT2G45730	AT3G03310	AT3G07980	AT3G13180	AT3G17420	AT3G22190	AT3G22190	AT3G26782	AT3G30550	AT3G33142	AT3G43654	AT3G47990	AT3G53310	AT3G58110	AT4G00540	AT4G04175	AT4G06678	AT4G10120	AT4G15230	AT4G19610	AT4G24790	AT4G29950	AT4G34135	AT4G39660	AT5G05680	AT5G10720
AT1G04140	AT1G08350	AT1G12430	AT1G16970	AT1G21750	AT1G28320	AT1G33360	AT1G38460	AT1G47510	AT1G52960	AT1G58025	AT1G63230	AT1G67800	AT1G72760	AT1G78550	AT2G03670	AT2G07690	AT2G12550	AT2G16380	AT2G20440	AT2G25730	AT2G30710	AT2G35110	AT2G40570	AT2G45810	AT3G03340	AT3G08020	AT3G13190	AT3G17430	AT3G22220	AT3G22220	AT3G26840	AT3G30560	AT3G33148	AT3G43670	AT3G48000	AT3G53350	AT3G58160	AT4G00560	AT4G04180	AT4G06682	AT4G10190	AT4G15340	AT4G19710	AT4G24840	AT4G30090	AT4G34180	AT4G39690	AT5G05700	AT5G10745
AT1G04170	AT1G08370	AT1G12440	AT1G17070	AT1G21860	AT1G28323	AT1G33390	AT1G39270	AT1G47550	AT1G52980	AT1G58030	AT1G63300	AT1G67830	AT1G72830	AT1G78570	AT2G03730	AT2G07693	AT2G12640	AT2G16390	AT2G20460	AT2G25737	AT2G30780	AT2G35130	AT2G40630	AT2G45880	AT3G03380	AT3G08530	AT3G13228	AT3G17440	AT3G22270	AT3G22270	AT3G26890	AT3G30570	AT3G33151	AT3G43675	AT3G48050	AT3G53390	AT3G58180	AT4G00570	AT4G04230	AT4G06686	AT4G10250	AT4G15396	AT4G19960	AT4G24860	AT4G30100	AT4G34240	AT4G39753	AT5G05730	AT5G10800
AT1G04200	AT1G08400	AT1G12470	AT1G17110	AT1G22100	AT1G28340	AT1G33400	AT1G40075	AT1G47560	AT1G53040	AT1G58110	AT1G63430	AT1G67840	AT1G72900	AT1G78580	AT2G03890	AT2G07698	AT2G12650	AT2G16420	AT2G20470	AT2G25760	AT2G30800	AT2G35140	AT2G40700	AT2G45910	AT3G03570	AT3G08580	AT3G13280	AT3G17470	AT3G22380	AT3G22380	AT3G26900	AT3G30582	AT3G33160	AT3G43686	AT3G48060	AT3G53420	AT3G58480	AT4G00580	AT4G04270	AT4G06692	AT4G10460	AT4G15415	AT4G20060	AT4G25090	AT4G30110	AT4G34280	AT4G39756	AT5G05740	AT5G11040
AT1G04210	AT1G08420	AT1G12580	AT1G17145	AT1G22120	AT1G28400	AT1G33415	AT1G40081	AT1G47570	AT1G53050	AT1G58190	AT1G63450	AT1G67850	AT1G72960	AT1G78610	AT2G03940	AT2G07711	AT2G12670	AT2G16440	AT2G20580	AT2G25790	AT2G30880	AT2G35155	AT2G40770	AT2G46020	AT3G03580	AT3G08590	AT3G13290	AT3G17510	AT3G22430	AT3G22430	AT3G26910	AT3G30585	AT3G33166	AT3G43688	AT3G48080	AT3G53480	AT3G58490	AT4G00630	AT4G04280	AT4G06699	AT4G10510	AT4G15450	AT4G20090	AT4G25120	AT4G30120	AT4G34310	AT4G39790	AT5G05880	AT5G11100
AT1G04230	AT1G08440	AT1G12700	AT1G17210	AT1G22150	AT1G28420	AT1G33510	AT1G40089	AT1G47600	AT1G53090	AT1G58210	AT1G63500	AT1G67890	AT1G73020	AT1G78680	AT2G03980	AT2G07715	AT2G12680	AT2G16485	AT2G20630	AT2G25800	AT2G30900	AT2G35160	AT2G40820	AT2G46040	AT3G03710	AT3G08720	AT3G13300	AT3G17590	AT3G22440	AT3G22440	AT3G26920	AT3G30587	AT3G33178	AT3G43700	AT3G48090	AT3G53510	AT3G58510	AT4G00660	AT4G04290	AT4G06708	AT4G10540	AT4G15475	AT4G20130	AT4G25160	AT4G30150	AT4G34340	AT4G39820	AT5G05920	AT5G11240
AT1G04280	AT1G08450	AT1G12790	AT1G17220	AT1G22260	AT1G28440	AT1G33540	AT1G40091	AT1G47650	AT1G53140	AT1G58220	AT1G63600	AT1G67900	AT1G73110	AT1G78920	AT2G04042	AT2G07744	AT2G12770	AT2G16560	AT2G20650	AT2G25870	AT2G30910	AT2G35330	AT2G40840	AT2G46050	AT3G03810	AT3G08760	AT3G13330	AT3G17750	AT3G22670	AT3G22670	AT3G26940	AT3G30640	AT3G33193	AT3G43723	AT3G48110	AT3G53540	AT3G58530	AT4G00695	AT4G04310	AT4G07315	AT4G10590	AT4G15490	AT4G20140	AT4G25230	AT4G30190	AT4G34350	AT4G39830	AT5G05930	AT5G11250
AT1G04300	AT1G08510	AT1G12800	AT1G17240	AT1G22275	AT1G28530	AT1G33580	AT1G40097	AT1G47816	AT1G53165	AT1G58230	AT1G63640	AT1G67960	AT1G73180	AT1G78930	AT2G04060	AT2G07750	AT2G12800	AT2G16586	AT2G20720	AT2G26000	AT2G30990	AT2G35340	AT2G40930	AT2G46060	AT3G03855	AT3G08800	AT3G13380	AT3G17760	AT3G22760	AT3G22760	AT3G27000	AT3G30708	AT3G33205	AT3G43730	AT3G48160	AT3G53570	AT3G58560	AT4G00720	AT4G04340	AT4G07320	AT4G10620	AT4G15530	AT4G20160	AT4G25290	AT4G30240	AT4G34370	AT4G39850	AT5G05970	AT5G11300
AT1G04390	AT1G08520	AT1G12940	AT1G17260	AT1G22300	AT1G28610	AT1G33700	AT1G40101	AT1G47890	AT1G53190	AT1G58370	AT1G63650	AT1G68000	AT1G73200	AT1G78955	AT2G04160	AT2G07788	AT2G12900	AT2G16640	AT2G20790	AT2G26060	AT2G31020	AT2G35620	AT2G41060	AT2G46090	AT3G03890	AT3G08840	AT3G13490	AT3G17770	AT3G22780	AT3G22780	AT3G27020	AT3G30715	AT3G33528	AT3G43750	AT3G48190	AT3G53680	AT3G58570	AT4G00730	AT4G04350	AT4G07324	AT4G10690	AT4G15540	AT4G20230	AT4G25320	AT4G30310	AT4G34390	AT4G39952	AT5G05980	AT5G11350
AT1G04400	AT1G08540	AT1G12950	AT1G17270	AT1G22350	AT1G28650	AT1G33750	AT1G40104	AT1G47910	AT1G53200	AT1G58400	AT1G63660	AT1G68160	AT1G73250	AT1G78960	AT2G04180	AT2G07790	AT2G12930	AT2G16670	AT2G20800	AT2G26080	AT2G31110	AT2G35630	AT2G41140	AT2G46225	AT3G03940	AT3G08850	AT3G13530	AT3G17850	AT3G22790	AT3G22790	AT3G27040	AT3G30716	AT3G33530	AT3G43825	AT3G48195	AT3G53700	AT3G58580	AT4G00760	AT4G04380	AT4G07338	AT4G10720	AT4G15560	AT4G20260	AT4G25350	AT4G30340	AT4G34430	AT4G39960	AT5G06100	AT5G11380
AT1G04430	AT1G08550	AT1G13000	AT1G17290	AT1G22460	AT1G29020	AT1G33790	AT1G40113	AT1G47950	AT1G53300	AT1G58410	AT1G63680	AT1G68370	AT1G73360	AT1G78980	AT2G04235	AT2G07791	AT2G12940	AT2G16676	AT2G20815	AT2G26260	AT2G31200	AT2G35650	AT2G41190	AT2G46240	AT3G03960	AT3G08960	AT3G13550	AT3G17880	AT3G22880	AT3G22880	AT3G27150	AT3G30717	AT3G33595	AT3G43835	AT3G48235	AT3G53720	AT3G58610	AT4G00800	AT4G04390	AT4G07340	AT4G10730	AT4G15570	AT4G20270	AT4G25360	AT4G30400	AT4G34440	AT4G39970	AT5G06120	AT5G11430
AT1G04450	AT1G08600	AT1G13030	AT1G17340	AT1G22590	AT1G29170	AT1G33811	AT1G40123	AT1G48040	AT1G53310	AT1G59540	AT1G63700	AT1G68570	AT1G73370	AT1G79000	AT2G04270	AT2G07811	AT2G12980	AT2G16680	AT2G20850	AT2G26280	AT2G31270	AT2G35670	AT2G41210	AT2G46270	AT3G03970	AT3G08990	AT3G13580	AT3G17920	AT3G22930	AT3G22930	AT3G27170	AT3G30718	AT3G41762	AT3G43867	AT3G48250	AT3G53760	AT3G58620	AT4G00930	AT4G04405	AT4G07390	AT4G10770	AT4G15590	AT4G20365	AT4G25430	AT4G30490	AT4G34450	AT4G40000	AT5G06160	AT5G11470
AT1G04510	AT1G08610	AT1G13060	AT1G17360	AT1G22620	AT1G29200	AT1G33855	AT1G40470	AT1G48090	AT1G53370	AT1G59610	AT1G63720	AT1G68580	AT1G73390	AT1G79030	AT2G04290	AT2G07981	AT2G13000	AT2G16730	AT2G20910	AT2G26310	AT2G31280	AT2G35690	AT2G41220	AT2G46340	AT3G04060	AT3G09040	AT3G13690	AT3G17970	AT3G22990	AT3G22990	AT3G27260	AT3G30737	AT3G41768	AT3G43920	AT3G48260	AT3G53920	AT3G58650	AT4G00990	AT4G04410	AT4G07410	AT4G10830	AT4G15640	AT4G20380	AT4G25515	AT4G30530	AT4G34460	AT4G40050	AT5G06180	AT5G11490
AT1G04570	AT1G08620	AT1G13150	AT1G17370	AT1G22650	AT1G29240	AT1G33960	AT1G41743	AT1G48120	AT1G53390	AT1G59650	AT1G63730	AT1G68710	AT1G73430	AT1G79090	AT2G04350	AT2G08986	AT2G13020	AT2G16830	AT2G20980	AT2G26330	AT2G31290	AT2G35780	AT2G41310	AT2G46370	AT3G04080	AT3G09060	AT3G13730	AT3G18090	AT3G23010	AT3G23010	AT3G27325	AT3G30742	AT3G42052	AT3G43930	AT3G48380	AT3G54010	AT3G58770	AT4G01010	AT4G04426	AT4G07415	AT4G10930	AT4G15720	AT4G20400	AT4G25520	AT4G30720	AT4G34490	AT5G01030	AT5G06220	AT5G11510
AT1G04600	AT1G08730	AT1G13160	AT1G17460	AT1G22680	AT1G29290	AT1G33980	AT1G41746	AT1G48175	AT1G53420	AT1G59730	AT1G63740	AT1G68720	AT1G73450	AT1G79180	AT2G04490	AT2G09187	AT2G13080	AT2G16860	AT2G20990	AT2G26430	AT2G31320	AT2G35840	AT2G41460	AT2G46380	AT3G04240	AT3G09080	AT3G13750	AT3G18100	AT3G23070	AT3G23070	AT3G27330	AT3G30744	AT3G42086	AT3G43955	AT3G48400	AT3G54100	AT3G58920	AT4G01020	AT4G04460	AT4G07420	AT4G11030	AT4G15810	AT4G20430	AT4G25540	AT4G30790	AT4G34560	AT5G01090	AT5G06260	AT5G11530
AT1G04690	AT1G08760	AT1G13170	AT1G17495	AT1G22730	AT1G29320	AT1G33990	AT1G41755	AT1G48220	AT1G53440	AT1G59750	AT1G63750	AT1G68750	AT1G73460	AT1G79230	AT2G04500	AT2G09800	AT2G13090	AT2G16870	AT2G21160	AT2G26510	AT2G31340	AT2G35910	AT2G41520	AT2G46450	AT3G04260	AT3G09090	AT3G13860	AT3G18110	AT3G23080	AT3G23080	AT3G27390	AT3G30745	AT3G42100	AT3G44000	AT3G48425	AT3G54170	AT3G58940	AT4G01037	AT4G04490	AT4G07475	AT4G11130	AT4G15840	AT4G20450	AT4G25600	AT4G30830	AT4G34660	AT5G01110	AT5G06350	AT5G11570
AT1G04700	AT1G08820	AT1G13210	AT1G17500	AT1G22740	AT1G29340	AT1G34097	AT1G41775	AT1G48230	AT1G53590	AT1G59760	AT1G63770	AT1G68790	AT1G73480	AT1G79245	AT2G04540	AT2G09820	AT2G13100	AT2G16900	AT2G21250	AT2G26560	AT2G31350	AT2G35920	AT2G41560	AT2G46470	AT3G04340	AT3G09100	AT3G13870	AT3G18145	AT3G23120	AT3G23120	AT3G27400	AT3G30746	AT3G42110	AT3G44030	AT3G48430	AT3G54230	AT3G58975	AT4G01050	AT4G04530	AT4G07495	AT4G11170	AT4G15890	AT4G20770	AT4G25620	AT4G30870	AT4G34690	AT5G01130	AT5G06400	AT5G11610
AT1G04730	AT1G08840	AT1G13220	AT1G17550	AT1G22760	AT1G29380	AT1G34130	AT1G41803	AT1G48270	AT1G53670	AT1G59780	AT1G63780	AT1G68890	AT1G73590	AT1G79280	AT2G04560	AT2G09830	AT2G13143	AT2G16940	AT2G21270	AT2G26600	AT2G31510	AT2G36000	AT2G41570	AT2G46560	AT3G04470	AT3G09120	AT3G13900	AT3G18240	AT3G23150	AT3G23150	AT3G27430	AT3G30747	AT3G42115	AT3G44035	AT3G48470	AT3G54280	AT3G58980	AT4G01090	AT4G04545	AT4G07516	AT4G11270	AT4G15900	AT4G20850	AT4G25720	AT4G30890	AT4G34710	AT5G01220	AT5G06440	AT5G11670
AT1G04790	AT1G08910	AT1G13260	AT1G17580	AT1G22770	AT1G29400	AT1G34180	AT1G41825	AT1G48310	AT1G53780	AT1G59820	AT1G63860	AT1G68910	AT1G73610	AT1G79350	AT2G04660	AT2G09860	AT2G13150	AT2G16950	AT2G21300	AT2G26610	AT2G31570	AT2G36070	AT2G41580	AT2G46700	AT3G04490	AT3G09140	AT3G13990	AT3G18290	AT3G23190	AT3G23190	AT3G27480	AT3G30748	AT3G42174	AT3G44042	AT3G48500	AT3G54350	AT3G59040	AT4G01120	AT4G04560	AT4G07518	AT4G11375	AT4G16050	AT4G20910	AT4G25730	AT4G30920	AT4G34740	AT5G01240	AT5G06510	AT5G11700
AT1G04810	AT1G09000	AT1G13270	AT1G17640	AT1G22830	AT1G29470	AT1G34210	AT1G41835	AT1G48410	AT1G53810	AT1G59870	AT1G63870	AT1G68930	AT1G73650	AT1G79440	AT2G04940	AT2G09870	AT2G13170	AT2G17033	AT2G21310	AT2G26650	AT2G31625	AT2G36350	AT2G41590	AT2G46730	AT3G04600	AT3G09150	AT3G14010	AT3G18310	AT3G23270	AT3G23270	AT3G27490	AT3G30749	AT3G42178	AT3G44050	AT3G48523	AT3G54380	AT3G59100	AT4G01190	AT4G04600	AT4G07520	AT4G11380	AT4G16070	AT4G20920	AT4G25770	AT4G30940	AT4G34830	AT5G01290	AT5G06580	AT5G11710
AT1G04850	AT1G09010	AT1G13320	AT1G17680	AT1G22860	AT1G29730	AT1G34260	AT1G41840	AT1G48540	AT1G54080	AT1G59890	AT1G63910	AT1G68980	AT1G73660	AT1G79460	AT2G05020	AT2G09956	AT2G13175	AT2G17050	AT2G21340	AT2G26780	AT2G31650	AT2G36360	AT2G41640	AT2G46740	AT3G04820	AT3G09360	AT3G14020	AT3G18370	AT3G23340	AT3G23340	AT3G27500	AT3G30763	AT3G42186	AT3G44110	AT3G48650	AT3G54400	AT3G59160	AT4G01210	AT4G04610	AT4G07580	AT4G11410	AT4G16110	AT4G20940	AT4G25850	AT4G30990	AT4G34840	AT5G01330	AT5G06600	AT5G11720
AT1G04880	AT1G09020	AT1G13420	AT1G17710	AT1G22930	AT1G29740	AT1G34270	AT1G41850	AT1G48610	AT1G54090	AT1G59910	AT1G63940	AT1G68990	AT1G73680	AT1G79500	AT2G05090	AT2G10000	AT2G13230	AT2G17060	AT2G21380	AT2G26790	AT2G31740	AT2G36370	AT2G41700	AT2G46920	AT3G04840	AT3G09405	AT3G14025	AT3G18390	AT3G23370	AT3G23370	AT3G27670	AT3G30790	AT3G42190	AT3G44200	AT3G48770	AT3G54460	AT3G59190	AT4G01290	AT4G04655	AT4G07600	AT4G11420	AT4G16120	AT4G20990	AT4G25880	AT4G31120	AT4G34890	AT5G01335	AT5G06670	AT5G11750
AT1G04920	AT1G09050	AT1G13480	AT1G17760	AT1G22940	AT1G29750	AT1G34320	AT1G41890	AT1G48650	AT1G54110	AT1G59990	AT1G64050	AT1G69040	AT1G73850	AT1G79560	AT2G05110	AT2G10010	AT2G13300	AT2G17090	AT2G21390	AT2G26850	AT2G31780	AT2G36380	AT2G41720	AT2G47000	AT3G04850	AT3G09410	AT3G14050	AT3G18520	AT3G23410	AT3G23410	AT3G27700	AT3G30814	AT3G42245	AT3G44205	AT3G48790	AT3G54500	AT3G59340	AT4G01330	AT4G04710	AT4G07620	AT4G11440	AT4G16130	AT4G21010	AT4G25940	AT4G31150	AT4G34900	AT5G01460	AT5G06680	AT5G11800
AT1G04930	AT1G09060	AT1G13520	AT1G17840	AT1G23060	AT1G29820	AT1G34355	AT1G41893	AT1G48680	AT1G54130	AT1G60020	AT1G64070	AT1G69060	AT1G73860	AT1G79570	AT2G05120	AT2G10030	AT2G13310	AT2G17110	AT2G21410	AT2G26890	AT2G31800	AT2G36390	AT2G41740	AT2G47060	AT3G04870	AT3G09560	AT3G14070	AT3G18524	AT3G23470	AT3G23470	AT3G27860	AT3G30815	AT3G42256	AT3G44215	AT3G48810	AT3G54510	AT3G59360	AT4G01400	AT4G04740	AT4G07630	AT4G11450	AT4G16144	AT4G21060	AT4G25960	AT4G31160	AT4G34940	AT5G01500	AT5G06800	AT5G11850
AT1G04945	AT1G09080	AT1G13630	AT1G17960	AT1G23080	AT1G29830	AT1G34370	AT1G41910	AT1G48710	AT1G54170	AT1G60030	AT1G64100	AT1G69070	AT1G73875	AT1G79640	AT2G05130	AT2G10040	AT2G13360	AT2G17115	AT2G21440	AT2G26910	AT2G31830	AT2G36400	AT2G41745	AT2G47070	AT3G04910	AT3G09660	AT3G14075	AT3G18730	AT3G23510	AT3G23510	AT3G27870	AT3G30819	AT3G42270	AT3G44325	AT3G48830	AT3G54520	AT3G59420	AT4G01430	AT4G04850	AT4G07650	AT4G11460	AT4G16150	AT4G21100	AT4G25990	AT4G31200	AT4G35010	AT5G01510	AT5G06810	AT5G11860
AT1G04950	AT1G09100	AT1G13710	AT1G18070	AT1G23110	AT1G29900	AT1G34470	AT1G41920	AT1G48790	AT1G54180	AT1G60090	AT1G64300	AT1G69200	AT1G73960	AT1G79690	AT2G05170	AT2G10070	AT2G13370	AT2G17140	AT2G21460	AT2G26930	AT2G31860	AT2G36430	AT2G41770	AT2G47160	AT3G04960	AT3G09740	AT3G14080	AT3G18750	AT3G23540	AT3G23540	AT3G27883	AT3G30831	AT3G42386	AT3G44326	AT3G48870	AT3G54620	AT3G59550	AT4G01490	AT4G04870	AT4G07660	AT4G11530	AT4G16162	AT4G21170	AT4G26080	AT4G31210	AT4G35040	AT5G01660	AT5G06820	AT5G11870
AT1G05040	AT1G09170	AT1G13790	AT1G18090	AT1G23170	AT1G29940	AT1G34480	AT1G42100	AT1G48810	AT1G54220	AT1G60110	AT1G64385	AT1G69220	AT1G73970	AT1G79730	AT2G05210	AT2G10170	AT2G13380	AT2G17210	AT2G21480	AT2G27000	AT2G31870	AT2G36490	AT2G41800	AT2G47210	AT3G05030	AT3G09770	AT3G14090	AT3G18770	AT3G23560	AT3G23560	AT3G27930	AT3G30833	AT3G42400	AT3G44330	AT3G48950	AT3G54640	AT3G59570	AT4G01510	AT4G04910	AT4G07664	AT4G11560	AT4G16180	AT4G21180	AT4G26120	AT4G31230	AT4G35070	AT5G01770	AT5G06850	AT5G11920
AT1G05055	AT1G09195	AT1G13800	AT1G18160	AT1G23180	AT1G30000	AT1G34550	AT1G42130	AT1G48840	AT1G54350	AT1G60140	AT1G64410	AT1G69250	AT1G74150	AT1G79830	AT2G05240	AT2G10190	AT2G13440	AT2G17250	AT2G21500	AT2G27040	AT2G31900	AT2G36580	AT2G41820	AT2G47230	AT3G05040	AT3G09820	AT3G14120	AT3G18860	AT3G23570	AT3G23570	AT3G28040	AT3G30834	AT3G42420	AT3G44530	AT3G49050	AT3G54660	AT3G59580	AT4G01660	AT4G04920	AT4G07666	AT4G11670	AT4G16280	AT4G21270	AT4G26140	AT4G31290	AT4G35160	AT5G01950	AT5G06930	AT5G11940
AT1G05170	AT1G09270	AT1G13910	AT1G18390	AT1G23190	AT1G30010	AT1G34580	AT1G42140	AT1G48980	AT1G54370	AT1G60190	AT1G64430	AT1G69310	AT1G74190	AT1G79890	AT2G05390	AT2G10210	AT2G13450	AT2G17270	AT2G21520	AT2G27050	AT2G31955	AT2G36670	AT2G41830	AT2G47300	AT3G05050	AT3G09840	AT3G14130	AT3G18940	AT3G23590	AT3G23590	AT3G28100	AT3G30836	AT3G42431	AT3G44605	AT3G49060	AT3G54740	AT3G59650	AT4G01730	AT4G04940	AT4G07703	AT4G11730	AT4G16310	AT4G21323	AT4G26190	AT4G31350	AT4G35240	AT5G01960	AT5G06940	AT5G12300
AT1G05200	AT1G09280	AT1G13940	AT1G18450	AT1G23230	AT1G30030	AT1G34660	AT1G42200	AT1G49040	AT1G54380	AT1G60200	AT1G64530	AT1G69340	AT1G74210	AT1G79910	AT2G05450	AT2G10220	AT2G13470	AT2G17310	AT2G21550	AT2G27060	AT2G31960	AT2G36680	AT2G41900	AT2G47310	AT3G05130	AT3G09880	AT3G14172	AT3G19040	AT3G23640	AT3G23640	AT3G28153	AT3G30837	AT3G42434	AT3G44690	AT3G49160	AT3G54760	AT3G59670	AT4G01770	AT4G04970	AT4G07720	AT4G11800	AT4G16444	AT4G21326	AT4G26270	AT4G31390	AT4G35290	AT5G02030	AT5G06960	AT5G12350
AT1G05230	AT1G09300	AT1G13980	AT1G18460	AT1G23310	AT1G30080	AT1G34750	AT1G42220	AT1G49050	AT1G54430	AT1G60260	AT1G64550	AT1G69420	AT1G74240	AT1G79930	AT2G05590	AT2G10234	AT2G13490	AT2G17340	AT2G21590	AT2G27070	AT2G31970	AT2G36720	AT2G41960	AT2G47330	AT3G05190	AT3G09920	AT3G14270	AT3G19050	AT3G23670	AT3G23670	AT3G28180	AT3G30838	AT3G42438	AT3G44705	AT3G49200	AT3G54790	AT3G59760	AT4G01810	AT4G05000	AT4G07725	AT4G11810	AT4G16530	AT4G21360	AT4G26350	AT4G31450	AT4G35300	AT5G02070	AT5G06970	AT5G12370
AT1G05380	AT1G09320	AT1G14000	AT1G18470	AT1G23420	AT1G30230	AT1G34760	AT1G42320	AT1G49070	AT1G54440	AT1G60270	AT1G64570	AT1G69430	AT1G74260	AT1G79940	AT2G05630	AT2G10237	AT2G13520	AT2G17410	AT2G21630	AT2G27090	AT2G32000	AT2G36810	AT2G42010	AT2G47390	AT3G05310	AT3G09980	AT3G14350	AT3G19085	AT3G23690	AT3G23690	AT3G28315	AT3G30842	AT3G42470	AT3G44730	AT3G49320	AT3G54800	AT3G59770	AT4G01820	AT4G05020	AT4G07742	AT4G11830	AT4G16570	AT4G21370	AT4G26400	AT4G31480	AT4G35350	AT5G02130	AT5G07100	AT5G12400
AT1G05460	AT1G09340	AT1G14020	AT1G18580	AT1G23440	AT1G30240	AT1G35146	AT1G42350	AT1G49160	AT1G54450	AT1G60310	AT1G64625	AT1G69480	AT1G74330	AT1G79970	AT2G05660	AT2G10250	AT2G13540	AT2G17490	AT2G21710	AT2G27110	AT2G32010	AT2G36840	AT2G42120	AT2G47410	AT3G05330	AT3G10010	AT3G14400	AT3G19190	AT3G23740	AT3G23740	AT3G28345	AT3G30844	AT3G42471	AT3G44820	AT3G49350	AT3G54823	AT3G59870	AT4G01860	AT4G05050	AT4G07760	AT4G11860	AT4G16620	AT4G21390	AT4G26510	AT4G31490	AT4G35360	AT5G02250	AT5G07180	AT5G12430
AT1G05490	AT1G09380	AT1G14040	AT1G18600	AT1G23540	AT1G30270	AT1G35190	AT1G42380	AT1G49180	AT1G54470	AT1G60430	AT1G64790	AT1G69540	AT1G74360	AT1G79990	AT2G05710	AT2G10260	AT2G13560	AT2G17500	AT2G21770	AT2G27150	AT2G32080	AT2G36850	AT2G42160	AT2G47430	AT3G05350	AT3G10030	AT3G14415	AT3G19210	AT3G23750	AT3G23750	AT3G28350	AT3G30852	AT3G42500	AT3G44830	AT3G49370	AT3G54870	AT3G59950	AT4G01880	AT4G05073	AT4G07790	AT4G11900	AT4G16680	AT4G21430	AT4G26660	AT4G31520	AT4G35470	AT5G02290	AT5G07215	AT5G12480
AT1G05500	AT1G09420	AT1G14090	AT1G18620	AT1G23570	AT1G30340	AT1G35220	AT1G42390	AT1G49340	AT1G54490	AT1G60460	AT1G64860	AT1G69610	AT1G74480	AT1G80000	AT2G05750	AT2G10300	AT2G13640	AT2G17520	AT2G21800	AT2G27170	AT2G32120	AT2G36910	AT2G42170	AT2G47510	AT3G05380	AT3G10050	AT3G14440	AT3G19240	AT3G23780	AT3G23780	AT3G28360	AT3G30875	AT3G42530	AT3G44850	AT3G49400	AT3G54950	AT3G59990	AT4G01915	AT4G05080	AT4G07806	AT4G11990	AT4G16745	AT4G21550	AT4G26700	AT4G31570	AT4G35520	AT5G02310	AT5G07270	AT5G12940
AT1G05530	AT1G09450	AT1G14100	AT1G18660	AT1G23640	AT1G30360	AT1G35240	AT1G42430	AT1G49480	AT1G54510	AT1G60490	AT1G64880	AT1G69670	AT1G74510	AT1G80030	AT2G05760	AT2G10350	AT2G13680	AT2G17550	AT2G21840	AT2G27210	AT2G32160	AT2G37035	AT2G42260	AT2G47600	AT3G05415	AT3G10160	AT3G14460	AT3G19290	AT3G23790	AT3G23790	AT3G28380	AT3G31317	AT3G42545	AT3G45040	AT3G49410	AT3G54960	AT3G60030	AT4G01950	AT4G05130	AT4G07843	AT4G12010	AT4G16760	AT4G21590	AT4G26720	AT4G31610	AT4G35540	AT5G02430	AT5G07280	AT5G12950
AT1G05570	AT1G09490	AT1G14110	AT1G18670	AT1G23860	AT1G30410	AT1G35300	AT1G42440	AT1G49490	AT1G54610	AT1G60560	AT1G64910	AT1G69680	AT1G74580	AT1G80070	AT2G05780	AT2G10430	AT2G13700	AT2G17580	AT2G21850	AT2G27220	AT2G32170	AT2G37050	AT2G42270	AT2G47620	AT3G05480	AT3G10270	AT3G14490	AT3G19340	AT3G23890	AT3G23890	AT3G28400	AT3G31356	AT3G42553	AT3G45090	AT3G49490	AT3G54980	AT3G60070	AT4G01990	AT4G05360	AT4G07915	AT4G12020	AT4G16790	AT4G21600	AT4G26770	AT4G31620	AT4G35560	AT5G02470	AT5G07290	AT5G13000
AT1G05590	AT1G09550	AT1G14280	AT1G18750	AT1G23890	AT1G30420	AT1G35370	AT1G42460	AT1G49540	AT1G54710	AT1G60600	AT1G64960	AT1G69710	AT1G74600	AT1G80130	AT2G05830	AT2G10440	AT2G13750	AT2G17610	AT2G22040	AT2G27340	AT2G32240	AT2G37060	AT2G42330	AT2G47630	AT3G05630	AT3G10290	AT3G14570	AT3G19370	AT3G23980	AT3G23980	AT3G28430	AT3G31358	AT3G42580	AT3G45095	AT3G49530	AT3G55020	AT3G60170	AT4G02010	AT4G05410	AT4G07934	AT4G12120	AT4G16800	AT4G21650	AT4G26780	AT4G31670	AT4G35620	AT5G02520	AT5G07350	AT5G13010
AT1G05630	AT1G09570	AT1G14300	AT1G18830	AT1G23900	AT1G30460	AT1G35405	AT1G42500	AT1G49580	AT1G54740	AT1G60610	AT1G64990	AT1G69830	AT1G74680	AT1G80260	AT2G05840	AT2G10510	AT2G13790	AT2G17620	AT2G22120	AT2G27400	AT2G32250	AT2G37150	AT2G42470	AT2G47680	AT3G05650	AT3G10300	AT3G14590	AT3G19440	AT3G23990	AT3G23990	AT3G28450	AT3G31359	AT3G42622	AT3G45100	AT3G49590	AT3G55060	AT3G60190	AT4G02020	AT4G05420	AT4G07935	AT4G12400	AT4G16830	AT4G21670	AT4G26900	AT4G31750	AT4G35640	AT5G02540	AT5G07360	AT5G13020
AT1G05650
AT1G05700
AT1G05750
AT1G05790
AT1G05805
AT1G05820
AT1G05830
AT1G05840
AT1G05890
AT1G05910
AT1G05940
AT1G05950
AT1G05960
AT1G06070
AT1G06220
AT1G06310
AT1G06410
AT1G06470
AT1G06490
AT1G06510
AT1G06580
AT1G06590
AT1G06630
AT1G06670
AT1G06700
AT1G06720
AT1G06820
AT1G06840
AT1G06870
AT1G06930
AT1G06950
AT1G07110
AT1G07140
AT1G07200
AT1G07270
AT1G07300
AT1G07390
AT1G07420
AT1G07530
AT1G07540
AT1G07550
AT1G07590
AT1G07615
AT1G07620
AT1G07670
AT1G07700
AT1G07810
AT1G07840
AT1G07910
AT1G07980
AT1G07990
AT1G08030
AT1G08040
AT1G08060
AT1G08125
AT1G08130
AT1G08140
AT1G08150
AT1G08190
AT1G08210
AT1G08260
AT1G08300
AT1G08350
AT1G08370
AT1G08400
AT1G08420
AT1G08440
AT1G08450
AT1G08510
AT1G08520
AT1G08540
AT1G08550
AT1G08600
AT1G08610
AT1G08620
AT1G08730
AT1G08760
AT1G08820
AT1G08840
AT1G08910
AT1G09000
AT1G09010
AT1G09020
AT1G09050
AT1G09060
AT1G09080
AT1G09100
AT1G09170
AT1G09195
AT1G09270
AT1G09280
AT1G09300
AT1G09320
AT1G09340
AT1G09380
AT1G09420
AT1G09450
AT1G09490
AT1G09550
AT1G09570
AT1G09640
AT1G09680
AT1G09720
AT1G09730
AT1G09770
AT1G09820
AT1G09870
AT1G09880
AT1G10040
AT1G10060
AT1G10090
AT1G10210
AT1G10290
AT1G10450
AT1G10490
AT1G10540
AT1G10610
AT1G10680
AT1G10700
AT1G10740
AT1G10760
AT1G10870
AT1G10880
AT1G10890
AT1G10910
AT1G10930
AT1G10940
AT1G11000
AT1G11060
AT1G11070
AT1G11130
AT1G11160
AT1G11210
AT1G11220
AT1G11260
AT1G11300
AT1G11310
AT1G11330
AT1G11340
AT1G11390
AT1G11590
AT1G11595
AT1G11660
AT1G11710
AT1G11720
AT1G11820
AT1G11870
AT1G11880
AT1G11950
AT1G11960
AT1G11990
AT1G12000
AT1G12120
AT1G12140
AT1G12150
AT1G12230
AT1G12240
AT1G12280
AT1G12290
AT1G12300
AT1G12360
AT1G12410
AT1G12430
AT1G12440
AT1G12470
AT1G12580
AT1G12700
AT1G12790
AT1G12800
AT1G12940
AT1G12950
AT1G13000
AT1G13030
AT1G13060
AT1G13150
AT1G13160
AT1G13170
AT1G13210
AT1G13220
AT1G13260
AT1G13270
AT1G13320
AT1G13420
AT1G13480
AT1G13520
AT1G13630
AT1G13710
AT1G13790
AT1G13800
AT1G13910
AT1G13940
AT1G13980
AT1G14000
AT1G14020
AT1G14040
AT1G14090
AT1G14100
AT1G14110
AT1G14280
AT1G14300
AT1G14330
AT1G14460
AT1G14570
AT1G14610
AT1G14650
AT1G14660
AT1G14670
AT1G14685
AT1G14690
AT1G14710
AT1G14720
AT1G14750
AT1G14790
AT1G14820
AT1G14840
AT1G14850
AT1G14910
AT1G15060
AT1G15110
AT1G15130
AT1G15240
AT1G15280
AT1G15290
AT1G15300
AT1G15310
AT1G15420
AT1G15460
AT1G15500
AT1G15510
AT1G15520
AT1G15560
AT1G15740
AT1G15750
AT1G15780
AT1G15890
AT1G15920
AT1G15940
AT1G15960
AT1G16010
AT1G16020
AT1G16060
AT1G16130
AT1G16260
AT1G16270
AT1G16340
AT1G16380
AT1G16470
AT1G16480
AT1G16540
AT1G16560
AT1G16570
AT1G16630
AT1G16650
AT1G16660
AT1G16680
AT1G16690
AT1G16710
AT1G16760
AT1G16780
AT1G16800
AT1G16870
AT1G16880
AT1G16970
AT1G17070
AT1G17110
AT1G17145
AT1G17210
AT1G17220
AT1G17240
AT1G17260
AT1G17270
AT1G17290
AT1G17340
AT1G17360
AT1G17370
AT1G17460
AT1G17495
AT1G17500
AT1G17550
AT1G17580
AT1G17640
AT1G17680
AT1G17710
AT1G17760
AT1G17840
AT1G17960
AT1G18070
AT1G18090
AT1G18160
AT1G18390
AT1G18450
AT1G18460
AT1G18470
AT1G18580
AT1G18600
AT1G18620
AT1G18660
AT1G18670
AT1G18750
AT1G18830
AT1G18850
AT1G18890
AT1G18910
AT1G18950
AT1G19090
AT1G19100
AT1G19180
AT1G19220
AT1G19230
AT1G19270
AT1G19360
AT1G19390
AT1G19430
AT1G19440
AT1G19485
AT1G19490
AT1G19560
AT1G19650
AT1G19660
AT1G19720
AT1G19780
AT1G19800
AT1G19850
AT1G19870
AT1G19880
AT1G19940
AT1G20020
AT1G20060
AT1G20090
AT1G20110
AT1G20260
AT1G20290
AT1G20340
AT1G20370
AT1G20410
AT1G20550
AT1G20570
AT1G20610
AT1G20630
AT1G20670
AT1G20696
AT1G20720
AT1G20760
AT1G20800
AT1G20890
AT1G20910
AT1G20920
AT1G20950
AT1G20960
AT1G20980
AT1G21060
AT1G21090
AT1G21170
AT1G21210
AT1G21400
AT1G21560
AT1G21580
AT1G21600
AT1G21630
AT1G21640
AT1G21660
AT1G21700
AT1G21750
AT1G21860
AT1G22100
AT1G22120
AT1G22150
AT1G22260
AT1G22275
AT1G22300
AT1G22350
AT1G22460
AT1G22590
AT1G22620
AT1G22650
AT1G22680
AT1G22730
AT1G22740
AT1G22760
AT1G22770
AT1G22830
AT1G22860
AT1G22930
AT1G22940
AT1G23060
AT1G23080
AT1G23110
AT1G23170
AT1G23180
AT1G23190
AT1G23230
AT1G23310
AT1G23420
AT1G23440
AT1G23540
AT1G23570
AT1G23640
AT1G23860
AT1G23890
AT1G23900
AT1G24030
AT1G24070
AT1G24090
AT1G24160
AT1G24190
AT1G24220
AT1G24320
AT1G24330
AT1G24340
AT1G24360
AT1G24460
AT1G24560
AT1G24640
AT1G24650
AT1G24706
AT1G25280
AT1G25320
AT1G25340
AT1G25375
AT1G25390
AT1G25430
AT1G26130
AT1G26150
AT1G26170
AT1G26190
AT1G26230
AT1G26260
AT1G26370
AT1G26460
AT1G26540
AT1G26580
AT1G26810
AT1G26880
AT1G26990
AT1G27020
AT1G27070
AT1G27110
AT1G27150
AT1G27180
AT1G27200
AT1G27210
AT1G27285
AT1G27320
AT1G27370
AT1G27385
AT1G27390
AT1G27410
AT1G27595
AT1G27660
AT1G27720
AT1G27770
AT1G27850
AT1G27880
AT1G27910
AT1G28010
AT1G28080
AT1G28090
AT1G28120
AT1G28140
AT1G28200
AT1G28210
AT1G28260
AT1G28320
AT1G28323
AT1G28340
AT1G28400
AT1G28420
AT1G28440
AT1G28530
AT1G28610
AT1G28650
AT1G29020
AT1G29170
AT1G29200
AT1G29240
AT1G29290
AT1G29320
AT1G29340
AT1G29380
AT1G29400
AT1G29470
AT1G29730
AT1G29740
AT1G29750
AT1G29820
AT1G29830
AT1G29900
AT1G29940
AT1G30000
AT1G30010
AT1G30030
AT1G30080
AT1G30230
AT1G30240
AT1G30270
AT1G30340
AT1G30360
AT1G30410
AT1G30420
AT1G30460
AT1G30490
AT1G30510
AT1G30590
AT1G30600
AT1G30610
AT1G30640
AT1G30680
AT1G30700
AT1G30810
AT1G30825
AT1G30960
AT1G31030
AT1G31070
AT1G31100
AT1G31120
AT1G31130
AT1G31150
AT1G31190
AT1G31230
AT1G31280
AT1G31300
AT1G31480
AT1G31510
AT1G31540
AT1G31570
AT1G31650
AT1G31660
AT1G31670
AT1G31730
AT1G31770
AT1G31780
AT1G31830
AT1G31850
AT1G31870
AT1G31910
AT1G32010
AT1G32050
AT1G32080
AT1G32090
AT1G32130
AT1G32150
AT1G32170
AT1G32180
AT1G32300
AT1G32330
AT1G32380
AT1G32415
AT1G32490
AT1G32583
AT1G32640
AT1G32750
AT1G32810
AT1G32890
AT1G32900
AT1G32930
AT1G32940
AT1G32960
AT1G33030
AT1G33060
AT1G33170
AT1G33250
AT1G33270
AT1G33360
AT1G33390
AT1G33400
AT1G33415
AT1G33510
AT1G33540
AT1G33580
AT1G33700
AT1G33750
AT1G33790
AT1G33811
AT1G33855
AT1G33960
AT1G33980
AT1G33990
AT1G34097
AT1G34130
AT1G34180
AT1G34210
AT1G34260
AT1G34270
AT1G34320
AT1G34355
AT1G34370
AT1G34470
AT1G34480
AT1G34550
AT1G34580
AT1G34660
AT1G34750
AT1G34760
AT1G35146
AT1G35190
AT1G35220
AT1G35240
AT1G35300
AT1G35370
AT1G35405
AT1G35490
AT1G35530
AT1G35535
AT1G35647
AT1G35660
AT1G35670
AT1G35710
AT1G35730
AT1G35735
AT1G35760
AT1G35770
AT1G35820
AT1G35840
AT1G35950
AT1G35960
AT1G35970
AT1G35990
AT1G36010
AT1G36035
AT1G36050
AT1G36130
AT1G36140
AT1G36160
AT1G36180
AT1G36185
AT1G36250
AT1G36260
AT1G36280
AT1G36300
AT1G36330
AT1G36360
AT1G36440
AT1G36450
AT1G36485
AT1G36510
AT1G36520
AT1G36620
AT1G36630
AT1G36650
AT1G36690
AT1G36710
AT1G36740
AT1G36770
AT1G36790
AT1G36840
AT1G36890
AT1G36975
AT1G37012
AT1G37020
AT1G37035
AT1G37040
AT1G37060
AT1G37070
AT1G37110
AT1G37120
AT1G37200
AT1G37210
AT1G37340
AT1G37405
AT1G37867
AT1G37933
AT1G38360
AT1G38460
AT1G39270
AT1G40075
AT1G40081
AT1G40089
AT1G40091
AT1G40097
AT1G40101
AT1G40104
AT1G40113
AT1G40123
AT1G40470
AT1G41743
AT1G41746
AT1G41755
AT1G41775
AT1G41803
AT1G41825
AT1G41835
AT1G41840
AT1G41850
AT1G41890
AT1G41893
AT1G41910
AT1G41920
AT1G42100
AT1G42130
AT1G42140
AT1G42200
AT1G42220
AT1G42320
AT1G42350
AT1G42380
AT1G42390
AT1G42430
AT1G42440
AT1G42460
AT1G42500
AT1G42520
AT1G42525
AT1G42540
AT1G42550
AT1G42590
AT1G42595
AT1G42600
AT1G42650
AT1G42698
AT1G42703
AT1G42727
AT1G42852
AT1G42888
AT1G42990
AT1G43030
AT1G43060
AT1G43140
AT1G43150
AT1G43270
AT1G43300
AT1G43387
AT1G43620
AT1G43690
AT1G43700
AT1G43715
AT1G43725
AT1G43770
AT1G43775
AT1G43785
AT1G43840
AT1G43850
AT1G43890
AT1G43930
AT1G43980
AT1G44045
AT1G44070
AT1G44110
AT1G44160
AT1G44770
AT1G44780
AT1G44880
AT1G44900
AT1G44910
AT1G45000
AT1G45020
AT1G45120
AT1G45130
AT1G45140
AT1G45150
AT1G45160
AT1G45180
AT1G45207
AT1G45249
AT1G45616
AT1G46552
AT1G47230
AT1G47270
AT1G47290
AT1G47330
AT1G47350
AT1G47360
AT1G47380
AT1G47510
AT1G47550
AT1G47560
AT1G47570
AT1G47600
AT1G47650
AT1G47816
AT1G47890
AT1G47910
AT1G47950
AT1G48040
AT1G48090
AT1G48120
AT1G48175
AT1G48220
AT1G48230
AT1G48270
AT1G48310
AT1G48410
AT1G48540
AT1G48610
AT1G48650
AT1G48680
AT1G48710
AT1G48790
AT1G48810
AT1G48840
AT1G48980
AT1G49040
AT1G49050
AT1G49070
AT1G49160
AT1G49180
AT1G49340
AT1G49480
AT1G49490
AT1G49540
AT1G49580
AT1G49590
AT1G49630
AT1G49670
AT1G49730
AT1G49810
AT1G49950
AT1G49960
AT1G50030
AT1G50120
AT1G50200
AT1G50260
AT1G50370
AT1G50410
AT1G50430
AT1G50450
AT1G50500
AT1G50520
AT1G50560
AT1G50600
AT1G50630
AT1G50730
AT1G50750
AT1G50830
AT1G50840
AT1G50970
AT1G51040
AT1G51110
AT1G51160
AT1G51220
AT1G51370
AT1G51405
AT1G51460
AT1G51480
AT1G51490
AT1G51710
AT1G51720
AT1G51745
AT1G51760
AT1G51800
AT1G51840
AT1G51860
AT1G51870
AT1G51900
AT1G51950
AT1G51965
AT1G51980
AT1G52020
AT1G52080
AT1G52150
AT1G52160
AT1G52210
AT1G52260
AT1G52310
AT1G52320
AT1G52360
AT1G52380
AT1G52430
AT1G52450
AT1G52510
AT1G52730
AT1G52780
AT1G52950
AT1G52960
AT1G52980
AT1G53040
AT1G53050
AT1G53090
AT1G53140
AT1G53165
AT1G53190
AT1G53200
AT1G53300
AT1G53310
AT1G53370
AT1G53390
AT1G53420
AT1G53440
AT1G53590
AT1G53670
AT1G53780
AT1G53810
AT1G54080
AT1G54090
AT1G54110
AT1G54130
AT1G54170
AT1G54180
AT1G54220
AT1G54350
AT1G54370
AT1G54380
AT1G54430
AT1G54440
AT1G54450
AT1G54470
AT1G54490
AT1G54510
AT1G54610
AT1G54710
AT1G54740
AT1G54820
AT1G54920
AT1G54960
AT1G55030
AT1G55050
AT1G55130
AT1G55140
AT1G55150
AT1G55200
AT1G55320
AT1G55325
AT1G55350
AT1G55380
AT1G55470
AT1G55475
AT1G55490
AT1G55500
AT1G55540
AT1G55600
AT1G55690
AT1G55730
AT1G55740
AT1G55750
AT1G55810
AT1G55830
AT1G55840
AT1G55860
AT1G55900
AT1G55930
AT1G55940
AT1G55960
AT1G55970
AT1G56010
AT1G56045
AT1G56070
AT1G56110
AT1G56130
AT1G56140
AT1G56145
AT1G56280
AT1G56290
AT1G56300
AT1G56310
AT1G56350
AT1G56360
AT1G56410
AT1G56460
AT1G56490
AT1G56500
AT1G56510
AT1G56520
AT1G56540
AT1G56720
AT1G57600
AT1G57610
AT1G57650
AT1G57700
AT1G57720
AT1G57765
AT1G57777
AT1G57820
AT1G58020
AT1G58025
AT1G58030
AT1G58110
AT1G58190
AT1G58210
AT1G58220
AT1G58230
AT1G58370
AT1G58400
AT1G58410
AT1G59540
AT1G59610
AT1G59650
AT1G59730
AT1G59750
AT1G59760
AT1G59780
AT1G59820
AT1G59870
AT1G59890
AT1G59910
AT1G59990
AT1G60020
AT1G60030
AT1G60090
AT1G60110
AT1G60140
AT1G60190
AT1G60200
AT1G60260
AT1G60270
AT1G60310
AT1G60430
AT1G60460
AT1G60490
AT1G60560
AT1G60600
AT1G60610
AT1G60670
AT1G60780
AT1G60800
AT1G60810
AT1G60850
AT1G60860
AT1G60890
AT1G60930
AT1G60990
AT1G60995
AT1G61000
AT1G61040
AT1G61050
AT1G61100
AT1G61110
AT1G61120
AT1G61140
AT1G61180
AT1G61190
AT1G61210
AT1G61215
AT1G61310
AT1G61380
AT1G61390
AT1G61400
AT1G61430
AT1G61440
AT1G61460
AT1G61490
AT1G61500
AT1G61550
AT1G61680
AT1G61690
AT1G61740
AT1G61830
AT1G61850
AT1G61870
AT1G61900
AT1G61970
AT1G61990
AT1G62130
AT1G62170
AT1G62250
AT1G62290
AT1G62305
AT1G62310
AT1G62330
AT1G62390
AT1G62660
AT1G62670
AT1G62680
AT1G62870
AT1G62930
AT1G62950
AT1G62960
AT1G63000
AT1G63010
AT1G63020
AT1G63090
AT1G63110
AT1G63120
AT1G63180
AT1G63230
AT1G63300
AT1G63430
AT1G63450
AT1G63500
AT1G63600
AT1G63640
AT1G63650
AT1G63660
AT1G63680
AT1G63700
AT1G63720
AT1G63730
AT1G63740
AT1G63750
AT1G63770
AT1G63780
AT1G63860
AT1G63870
AT1G63910
AT1G63940
AT1G64050
AT1G64070
AT1G64100
AT1G64300
AT1G64385
AT1G64410
AT1G64430
AT1G64530
AT1G64550
AT1G64570
AT1G64625
AT1G64790
AT1G64860
AT1G64880
AT1G64910
AT1G64960
AT1G64990
AT1G65010
AT1G65040
AT1G65070
AT1G65110
AT1G65120
AT1G65130
AT1G65140
AT1G65200
AT1G65270
AT1G65385
AT1G65410
AT1G65430
AT1G65440
AT1G65470
AT1G65540
AT1G65590
AT1G65730
AT1G65780
AT1G65790
AT1G65810
AT1G65910
AT1G65920
AT1G65930
AT1G65990
AT1G66070
AT1G66150
AT1G66173
AT1G66200
AT1G66210
AT1G66220
AT1G66310
AT1G66430
AT1G66510
AT1G66530
AT1G66570
AT1G66730
AT1G66830
AT1G66900
AT1G66970
AT1G67020
AT1G67040
AT1G67090
AT1G67120
AT1G67140
AT1G67180
AT1G67210
AT1G67220
AT1G67230
AT1G67240
AT1G67300
AT1G67310
AT1G67325
AT1G67370
AT1G67400
AT1G67480
AT1G67490
AT1G67500
AT1G67570
AT1G67630
AT1G67690
AT1G67720
AT1G67780
AT1G67800
AT1G67830
AT1G67840
AT1G67850
AT1G67890
AT1G67900
AT1G67960
AT1G68000
AT1G68160
AT1G68370
AT1G68570
AT1G68580
AT1G68710
AT1G68720
AT1G68750
AT1G68790
AT1G68890
AT1G68910
AT1G68930
AT1G68980
AT1G68990
AT1G69040
AT1G69060
AT1G69070
AT1G69200
AT1G69220
AT1G69250
AT1G69310
AT1G69340
AT1G69420
AT1G69430
AT1G69480
AT1G69540
AT1G69610
AT1G69670
AT1G69680
AT1G69710
AT1G69830
AT1G69840
AT1G69850
AT1G69870
AT1G69950
AT1G69990
AT1G70010
AT1G70060
AT1G70070
AT1G70130
AT1G70180
AT1G70200
AT1G70250
AT1G70280
AT1G70290
AT1G70300
AT1G70320
AT1G70460
AT1G70490
AT1G70570
AT1G70580
AT1G70610
AT1G70620
AT1G70730
AT1G70740
AT1G70750
AT1G70820
AT1G70940
AT1G71010
AT1G71110
AT1G71150
AT1G71210
AT1G71270
AT1G71300
AT1G71360
AT1G71390
AT1G71400
AT1G71410
AT1G71420
AT1G71460
AT1G71696
AT1G71800
AT1G71810
AT1G71830
AT1G71840
AT1G71900
AT1G71910
AT1G72050
AT1G72180
AT1G72190
AT1G72250
AT1G72270
AT1G72300
AT1G72390
AT1G72410
AT1G72440
AT1G72460
AT1G72480
AT1G72500
AT1G72560
AT1G72650
AT1G72700
AT1G72710
AT1G72760
AT1G72830
AT1G72900
AT1G72960
AT1G73020
AT1G73110
AT1G73180
AT1G73200
AT1G73250
AT1G73360
AT1G73370
AT1G73390
AT1G73430
AT1G73450
AT1G73460
AT1G73480
AT1G73590
AT1G73610
AT1G73650
AT1G73660
AT1G73680
AT1G73850
AT1G73860
AT1G73875
AT1G73960
AT1G73970
AT1G74150
AT1G74190
AT1G74210
AT1G74240
AT1G74260
AT1G74330
AT1G74360
AT1G74480
AT1G74510
AT1G74580
AT1G74600
AT1G74680
AT1G74710
AT1G74720
AT1G74740
AT1G74750
AT1G74790
AT1G74800
AT1G74860
AT1G75100
AT1G75210
AT1G75220
AT1G75240
AT1G75310
AT1G75670
AT1G75790
AT1G75820
AT1G75850
AT1G76030
AT1G76040
AT1G76260
AT1G76270
AT1G76280
AT1G76320
AT1G76370
AT1G76390
AT1G76405
AT1G76510
AT1G76530
AT1G76550
AT1G76630
AT1G76670
AT1G76700
AT1G76710
AT1G76770
AT1G76850
AT1G76900
AT1G76950
AT1G77030
AT1G77110
AT1G77120
AT1G77140
AT1G77160
AT1G77250
AT1G77260
AT1G77270
AT1G77320
AT1G77390
AT1G77410
AT1G77460
AT1G77510
AT1G77550
AT1G77580
AT1G77600
AT1G77620
AT1G77650
AT1G77800
AT1G77810
AT1G77890
AT1G78090
AT1G78240
AT1G78280
AT1G78490
AT1G78540
AT1G78550
AT1G78570
AT1G78580
AT1G78610
AT1G78680
AT1G78920
AT1G78930
AT1G78955
AT1G78960
AT1G78980
AT1G79000
AT1G79030
AT1G79090
AT1G79180
AT1G79230
AT1G79245
AT1G79280
AT1G79350
AT1G79440
AT1G79460
AT1G79500
AT1G79560
AT1G79570
AT1G79640
AT1G79690
AT1G79730
AT1G79830
AT1G79890
AT1G79910
AT1G79930
AT1G79940
AT1G79970
AT1G79990
AT1G80000
AT1G80030
AT1G80070
AT1G80130
AT1G80260
AT1G80470
AT1G80570
AT1G80630
AT1G80640
AT1G80680
AT1G80720
AT1G80740
AT1G80770
AT1G80790
AT1G80810
AT1G80830
AT1G80930
AT1G80940
AT2G01008
AT2G01020
AT2G01130
AT2G01280
AT2G01320
AT2G01330
AT2G01440
AT2G01450
AT2G01460
AT2G01480
AT2G01490
AT2G01550
AT2G01600
AT2G01680
AT2G01730
AT2G01750
AT2G01820
AT2G01830
AT2G01840
AT2G01910
AT2G01940
AT2G01950
AT2G01980
AT2G02040
AT2G02080
AT2G02090
AT2G02150
AT2G02160
AT2G02170
AT2G02210
AT2G02370
AT2G02500
AT2G02560
AT2G02580
AT2G02630
AT2G02780
AT2G02820
AT2G02860
AT2G02990
AT2G03060
AT2G03140
AT2G03250
AT2G03260
AT2G03470
AT2G03510
AT2G03590
AT2G03600
AT2G03640
AT2G03650
AT2G03670
AT2G03730
AT2G03890
AT2G03940
AT2G03980
AT2G04042
AT2G04060
AT2G04160
AT2G04180
AT2G04235
AT2G04270
AT2G04290
AT2G04350
AT2G04490
AT2G04500
AT2G04540
AT2G04560
AT2G04660
AT2G04940
AT2G05020
AT2G05090
AT2G05110
AT2G05120
AT2G05130
AT2G05170
AT2G05210
AT2G05240
AT2G05390
AT2G05450
AT2G05590
AT2G05630
AT2G05660
AT2G05710
AT2G05750
AT2G05760
AT2G05780
AT2G05830
AT2G05840
AT2G05910
AT2G05935
AT2G05980
AT2G06005
AT2G06070
AT2G06130
AT2G06170
AT2G06210
AT2G06240
AT2G06260
AT2G06270
AT2G06290
AT2G06310
AT2G06350
AT2G06400
AT2G06540
AT2G06541
AT2G06560
AT2G06715
AT2G06720
AT2G06740
AT2G06760
AT2G06780
AT2G06790
AT2G06810
AT2G06840
AT2G06860
AT2G06880
AT2G06885
AT2G06890
AT2G06900
AT2G06902
AT2G06920
AT2G06930
AT2G06967
AT2G06980
AT2G06990
AT2G07020
AT2G07030
AT2G07040
AT2G07080
AT2G07160
AT2G07190
AT2G07212
AT2G07230
AT2G07240
AT2G07250
AT2G07280
AT2G07320
AT2G07360
AT2G07395
AT2G07410
AT2G07420
AT2G07450
AT2G07460
AT2G07540
AT2G07550
AT2G07560
AT2G07570
AT2G07580
AT2G07680
AT2G07688
AT2G07690
AT2G07693
AT2G07698
AT2G07711
AT2G07715
AT2G07744
AT2G07750
AT2G07788
AT2G07790
AT2G07791
AT2G07811
AT2G07981
AT2G08986
AT2G09187
AT2G09800
AT2G09820
AT2G09830
AT2G09860
AT2G09870
AT2G09956
AT2G10000
AT2G10010
AT2G10030
AT2G10040
AT2G10070
AT2G10170
AT2G10190
AT2G10210
AT2G10220
AT2G10234
AT2G10237
AT2G10250
AT2G10260
AT2G10300
AT2G10350
AT2G10430
AT2G10440
AT2G10510
AT2G10520
AT2G10570
AT2G10590
AT2G10600
AT2G10610
AT2G10620
AT2G10650
AT2G10660
AT2G10690
AT2G10760
AT2G10800
AT2G10820
AT2G10910
AT2G10960
AT2G11020
AT2G11040
AT2G11050
AT2G11170
AT2G11180
AT2G11210
AT2G11220
AT2G11230
AT2G11235
AT2G11240
AT2G11320
AT2G11330
AT2G11340
AT2G11410
AT2G11450
AT2G11480
AT2G11520
AT2G11590
AT2G11640
AT2G11660
AT2G11670
AT2G11680
AT2G11720
AT2G11770
AT2G11780
AT2G11790
AT2G11800
AT2G11820
AT2G11840
AT2G11880
AT2G11950
AT2G12060
AT2G12210
AT2G12260
AT2G12305
AT2G12330
AT2G12340
AT2G12360
AT2G12390
AT2G12400
AT2G12407
AT2G12410
AT2G12420
AT2G12430
AT2G12440
AT2G12470
AT2G12490
AT2G12500
AT2G12550
AT2G12640
AT2G12650
AT2G12670
AT2G12680
AT2G12770
AT2G12800
AT2G12900
AT2G12930
AT2G12940
AT2G12980
AT2G13000
AT2G13020
AT2G13080
AT2G13090
AT2G13100
AT2G13143
AT2G13150
AT2G13170
AT2G13175
AT2G13230
AT2G13300
AT2G13310
AT2G13360
AT2G13370
AT2G13380
AT2G13440
AT2G13450
AT2G13470
AT2G13490
AT2G13520
AT2G13540
AT2G13560
AT2G13640
AT2G13680
AT2G13700
AT2G13750
AT2G13790
AT2G13800
AT2G13810
AT2G13850
AT2G13970
AT2G13990
AT2G14030
AT2G14040
AT2G14050
AT2G14080
AT2G14170
AT2G14180
AT2G14200
AT2G14220
AT2G14255
AT2G14310
AT2G14350
AT2G14400
AT2G14450
AT2G14540
AT2G14595
AT2G14690
AT2G14720
AT2G14740
AT2G14750
AT2G14770
AT2G14800
AT2G14820
AT2G14835
AT2G14930
AT2G14940
AT2G14950
AT2G14990
AT2G15042
AT2G15060
AT2G15070
AT2G15080
AT2G15100
AT2G15160
AT2G15380
AT2G15420
AT2G15480
AT2G15510
AT2G15540
AT2G15555
AT2G15650
AT2G15695
AT2G15700
AT2G15710
AT2G15730
AT2G15800
AT2G15810
AT2G15870
AT2G15900
AT2G15920
AT2G15970
AT2G16000
AT2G16050
AT2G16140
AT2G16180
AT2G16250
AT2G16270
AT2G16330
AT2G16380
AT2G16390
AT2G16420
AT2G16440
AT2G16485
AT2G16560
AT2G16586
AT2G16640
AT2G16670
AT2G16676
AT2G16680
AT2G16730
AT2G16830
AT2G16860
AT2G16870
AT2G16900
AT2G16940
AT2G16950
AT2G17033
AT2G17050
AT2G17060
AT2G17090
AT2G17110
AT2G17115
AT2G17140
AT2G17210
AT2G17250
AT2G17270
AT2G17310
AT2G17340
AT2G17410
AT2G17490
AT2G17500
AT2G17520
AT2G17550
AT2G17580
AT2G17610
AT2G17620
AT2G17640
AT2G17700
AT2G17750
AT2G17780
AT2G17790
AT2G17800
AT2G17820
AT2G17890
AT2G17900
AT2G17910
AT2G17930
AT2G18090
AT2G18100
AT2G18150
AT2G18220
AT2G18470
AT2G18730
AT2G18760
AT2G18790
AT2G18876
AT2G18880
AT2G18900
AT2G18950
AT2G18960
AT2G19100
AT2G19110
AT2G19120
AT2G19160
AT2G19170
AT2G19200
AT2G19210
AT2G19230
AT2G19240
AT2G19280
AT2G19390
AT2G19470
AT2G19490
AT2G19600
AT2G19710
AT2G19840
AT2G19860
AT2G19910
AT2G19920
AT2G19940
AT2G19950
AT2G20010
AT2G20020
AT2G20050
AT2G20060
AT2G20120
AT2G20130
AT2G20190
AT2G20210
AT2G20250
AT2G20280
AT2G20290
AT2G20300
AT2G20320
AT2G20340
AT2G20360
AT2G20410
AT2G20420
AT2G20440
AT2G20460
AT2G20470
AT2G20580
AT2G20630
AT2G20650
AT2G20720
AT2G20790
AT2G20800
AT2G20815
AT2G20850
AT2G20910
AT2G20980
AT2G20990
AT2G21160
AT2G21250
AT2G21270
AT2G21300
AT2G21310
AT2G21340
AT2G21380
AT2G21390
AT2G21410
AT2G21440
AT2G21460
AT2G21480
AT2G21500
AT2G21520
AT2G21550
AT2G21590
AT2G21630
AT2G21710
AT2G21770
AT2G21800
AT2G21840
AT2G21850
AT2G22040
AT2G22120
[truncated: 4,070 more rows]
[truncated: 12 more columns]

## Sheet: down1
Supplementary Table 1. Gene loci where the DNA methylation level was down-regulated in 5 mM (NH4)2SO4-treated plants.
AT1G01020	AT1G05650	AT1G09640	AT1G14330	AT1G18850	AT1G24030	AT1G30490	AT1G35490	AT1G42520	AT1G49590	AT1G54820	AT1G60670	AT1G65010	AT1G69840	AT1G74710	AT1G80470	AT2G05910	AT2G10520	AT2G13800	AT2G17640	AT2G22125	AT2G27460	AT2G32290	AT2G37270	AT2G42480	AT2G47760	AT3G05670	AT3G10310	AT3G14630	AT3G19510	AT3G19510	AT3G24160	AT3G28550	AT3G31373	AT3G42626	AT3G45190	AT3G49600	AT3G55160	AT3G60240	AT4G02030	AT4G05505	AT4G07938	AT4G12460	AT4G16845	AT4G21710	AT4G26910	AT4G31780	AT4G35680	AT5G02810	AT5G07380
AT1G01030	AT1G05700	AT1G09680	AT1G14460	AT1G18890	AT1G24070	AT1G30510	AT1G35530	AT1G42525	AT1G49630	AT1G54920	AT1G60780	AT1G65040	AT1G69850	AT1G74720	AT1G80570	AT2G05935	AT2G10570	AT2G13810	AT2G17700	AT2G22140	AT2G27550	AT2G32370	AT2G37280	AT2G42510	AT2G47800	AT3G05680	AT3G10340	AT3G14720	AT3G19515	AT3G19515	AT3G24180	AT3G28610	AT3G31375	AT3G42630	AT3G45253	AT3G49650	AT3G55190	AT3G60250	AT4G02070	AT4G05526	AT4G07947	AT4G12560	AT4G16860	AT4G21750	AT4G26940	AT4G31790	AT4G35740	AT5G02860	AT5G07410
AT1G01040	AT1G05750	AT1G09720	AT1G14570	AT1G18910	AT1G24090	AT1G30590	AT1G35535	AT1G42540	AT1G49670	AT1G54960	AT1G60800	AT1G65070	AT1G69870	AT1G74740	AT1G80630	AT2G05980	AT2G10590	AT2G13850	AT2G17750	AT2G22210	AT2G27630	AT2G32390	AT2G37290	AT2G42580	AT2G47820	AT3G05710	AT3G10350	AT3G14770	AT3G19570	AT3G19570	AT3G24190	AT3G28690	AT3G31395	AT3G42640	AT3G45256	AT3G49680	AT3G55260	AT3G60260	AT4G02110	AT4G05540	AT4G07960	AT4G12570	AT4G16900	AT4G21760	AT4G26970	AT4G31810	AT4G35780	AT5G02880	AT5G07420
AT1G01150	AT1G05790	AT1G09730	AT1G14610	AT1G18950	AT1G24160	AT1G30600	AT1G35647	AT1G42550	AT1G49730	AT1G55030	AT1G60810	AT1G65110	AT1G69950	AT1G74750	AT1G80640	AT2G06005	AT2G10600	AT2G13970	AT2G17780	AT2G22240	AT2G27650	AT2G32400	AT2G37370	AT2G42600	AT2G47830	AT3G05790	AT3G10360	AT3G14800	AT3G19610	AT3G19610	AT3G24200	AT3G28705	AT3G31403	AT3G42650	AT3G45310	AT3G49690	AT3G55320	AT3G60310	AT4G02260	AT4G05550	AT4G07967	AT4G12640	AT4G16920	AT4G21770	AT4G27010	AT4G31820	AT4G35790	AT5G02910	AT5G07530
AT1G01220	AT1G05805	AT1G09770	AT1G14650	AT1G19090	AT1G24190	AT1G30610	AT1G35660	AT1G42590	AT1G49810	AT1G55050	AT1G60850	AT1G65120	AT1G69990	AT1G74790	AT1G80680	AT2G06070	AT2G10610	AT2G13990	AT2G17790	AT2G22250	AT2G27690	AT2G32415	AT2G37500	AT2G42640	AT2G47980	AT3G05820	AT3G10405	AT3G14860	AT3G19670	AT3G19670	AT3G24230	AT3G28730	AT3G31420	AT3G42653	AT3G45400	AT3G49710	AT3G55370	AT3G60320	AT4G02280	AT4G05582	AT4G08020	AT4G12650	AT4G16950	AT4G21820	AT4G27040	AT4G31850	AT4G35800	AT5G02940	AT5G07570
AT1G01260	AT1G05820	AT1G09820	AT1G14660	AT1G19100	AT1G24220	AT1G30640	AT1G35670	AT1G42595	AT1G49950	AT1G55130	AT1G60860	AT1G65130	AT1G70010	AT1G74800	AT1G80720	AT2G06130	AT2G10620	AT2G14030	AT2G17800	AT2G22300	AT2G27760	AT2G32430	AT2G37760	AT2G42790	AT2G48020	AT3G06010	AT3G10410	AT3G14920	AT3G19740	AT3G19740	AT3G24240	AT3G28750	AT3G31510	AT3G42717	AT3G45446	AT3G49730	AT3G55410	AT3G60350	AT4G02390	AT4G05585	AT4G08035	AT4G12750	AT4G16990	AT4G21880	AT4G27050	AT4G31880	AT4G35830	AT5G03070	AT5G07650
AT1G01320	AT1G05830	AT1G09870	AT1G14670	AT1G19180	AT1G24320	AT1G30680	AT1G35710	AT1G42600	AT1G49960	AT1G55140	AT1G60890	AT1G65140	AT1G70060	AT1G74860	AT1G80740	AT2G06170	AT2G10650	AT2G14040	AT2G17820	AT2G22530	AT2G27800	AT2G32600	AT2G37960	AT2G42810	AT2G48060	AT3G06130	AT3G10440	AT3G14930	AT3G19780	AT3G19780	AT3G24400	AT3G28780	AT3G31630	AT3G42721	AT3G45520	AT3G49880	AT3G55480	AT3G60380	AT4G02460	AT4G05586	AT4G08054	AT4G12780	AT4G17020	AT4G21900	AT4G27060	AT4G31890	AT4G36080	AT5G03160	AT5G07685
AT1G01350	AT1G05840	AT1G09880	AT1G14685	AT1G19220	AT1G24330	AT1G30700	AT1G35730	AT1G42650	AT1G50030	AT1G55150	AT1G60930	AT1G65200	AT1G70070	AT1G75100	AT1G80770	AT2G06210	AT2G10660	AT2G14050	AT2G17890	AT2G22610	AT2G27810	AT2G32610	AT2G38010	AT2G42850	AT2G48100	AT3G06140	AT3G10530	AT3G14980	AT3G19830	AT3G19830	AT3G24430	AT3G28800	AT3G31904	AT3G42730	AT3G45630	AT3G50000	AT3G55490	AT3G60600	AT4G02480	AT4G05595	AT4G08056	AT4G12830	AT4G17040	AT4G21960	AT4G27080	AT4G31910	AT4G36120	AT5G03280	AT5G07740
AT1G01400	AT1G05890	AT1G10040	AT1G14690	AT1G19230	AT1G24340	AT1G30810	AT1G35735	AT1G42698	AT1G50120	AT1G55200	AT1G60990	AT1G65270	AT1G70130	AT1G75210	AT1G80790	AT2G06240	AT2G10690	AT2G14080	AT2G17900	AT2G22630	AT2G27880	AT2G32640	AT2G38020	AT2G42880	AT2G48110	AT3G06150	AT3G10540	AT3G15120	AT3G19930	AT3G19930	AT3G24490	AT3G28860	AT3G31920	AT3G42766	AT3G45775	AT3G50130	AT3G55510	AT3G60660	AT4G02510	AT4G05612	AT4G08090	AT4G13070	AT4G17140	AT4G22120	AT4G27100	AT4G32050	AT4G36140	AT5G03330	AT5G07760
AT1G01510	AT1G05910	AT1G10060	AT1G14710	AT1G19270	AT1G24360	AT1G30825	AT1G35760	AT1G42703	AT1G50200	AT1G55320	AT1G60995	AT1G65385	AT1G70180	AT1G75220	AT1G80810	AT2G06260	AT2G10760	AT2G14170	AT2G17910	AT2G22720	AT2G27900	AT2G32700	AT2G38040	AT2G42890	AT2G48160	AT3G06170	AT3G10550	AT3G15160	AT3G20010	AT3G20010	AT3G24495	AT3G28865	AT3G31935	AT3G42770	AT3G45800	AT3G50210	AT3G55610	AT3G60740	AT4G02540	AT4G05635	AT4G08095	AT4G13120	AT4G17150	AT4G22130	AT4G27180	AT4G32160	AT4G36150	AT5G03340	AT5G07770
AT1G01540	AT1G05940	AT1G10090	AT1G14720	AT1G19360	AT1G24460	AT1G30960	AT1G35770	AT1G42727	AT1G50260	AT1G55325	AT1G61000	AT1G65410	AT1G70200	AT1G75240	AT1G80830	AT2G06270	AT2G10800	AT2G14180	AT2G17930	AT2G22740	AT2G27980	AT2G32730	AT2G38060	AT2G43040	AT3G01015	AT3G06190	AT3G10572	AT3G15180	AT3G20040	AT3G20040	AT3G24550	AT3G28880	AT3G31945	AT3G42791	AT3G45810	AT3G50240	AT3G55646	AT3G60770	AT4G02550	AT4G06477	AT4G08099	AT4G13150	AT4G17300	AT4G22200	AT4G27240	AT4G32175	AT4G36270	AT5G03360	AT5G07780
AT1G01560	AT1G05950	AT1G10210	AT1G14750	AT1G19390	AT1G24560	AT1G31030	AT1G35820	AT1G42852	AT1G50370	AT1G55350	AT1G61040	AT1G65430	AT1G70250	AT1G75310	AT1G80930	AT2G06290	AT2G10820	AT2G14200	AT2G18090	AT2G22780	AT2G28010	AT2G32770	AT2G38280	AT2G43050	AT3G01040	AT3G06210	AT3G10640	AT3G15220	AT3G20050	AT3G20050	AT3G24610	AT3G28890	AT3G31980	AT3G42796	AT3G45830	AT3G50370	AT3G55730	AT3G60830	AT4G02560	AT4G06482	AT4G08100	AT4G13210	AT4G17330	AT4G22270	AT4G27260	AT4G32180	AT4G36280	AT5G03415	AT5G07810
AT1G01690	AT1G05960	AT1G10290	AT1G14790	AT1G19430	AT1G24640	AT1G31070	AT1G35840	AT1G42888	AT1G50410	AT1G55380	AT1G61050	AT1G65440	AT1G70280	AT1G75670	AT1G80940	AT2G06310	AT2G10910	AT2G14220	AT2G18100	AT2G22795	AT2G28130	AT2G32810	AT2G38330	AT2G43070	AT3G01100	AT3G06250	AT3G10660	AT3G15240	AT3G20080	AT3G20080	AT3G24630	AT3G28915	AT3G32024	AT3G42800	AT3G45890	AT3G50380	AT3G55740	AT3G60860	AT4G02570	AT4G06487	AT4G08108	AT4G13250	AT4G17380	AT4G22540	AT4G27300	AT4G32250	AT4G36290	AT5G03430	AT5G07820
AT1G01770	AT1G06070	AT1G10450	AT1G14820	AT1G19440	AT1G24650	AT1G31100	AT1G35950	AT1G42990	AT1G50430	AT1G55470	AT1G61100	AT1G65470	AT1G70290	AT1G75790	AT2G01008	AT2G06350	AT2G10960	AT2G14255	AT2G18150	AT2G22910	AT2G28170	AT2G32940	AT2G38360	AT2G43160	AT3G01160	AT3G06270	AT3G10690	AT3G15354	AT3G20130	AT3G20130	AT3G24650	AT3G28945	AT3G32028	AT3G42820	AT3G45940	AT3G50430	AT3G55950	AT3G60920	AT4G02640	AT4G06491	AT4G08109	AT4G13260	AT4G17450	AT4G22570	AT4G27370	AT4G32300	AT4G36480	AT5G03540	AT5G07910
AT1G01790	AT1G06220	AT1G10490	AT1G14840	AT1G19485	AT1G24706	AT1G31120	AT1G35960	AT1G43030	AT1G50450	AT1G55475	AT1G61110	AT1G65540	AT1G70300	AT1G75820	AT2G01020	AT2G06400	AT2G11020	AT2G14310	AT2G18220	AT2G22950	AT2G28180	AT2G32950	AT2G38410	AT2G43190	AT3G01180	AT3G06290	AT3G10710	AT3G15355	AT3G20200	AT3G20200	AT3G24660	AT3G29032	AT3G32029	AT3G42837	AT3G46060	AT3G50530	AT3G56000	AT3G60965	AT4G02660	AT4G06497	AT4G08120	AT4G13345	AT4G17565	AT4G22740	AT4G27420	AT4G32320	AT4G36520	AT5G03570	AT5G07920
AT1G01960	AT1G06310	AT1G10540	AT1G14850	AT1G19490	AT1G25280	AT1G31130	AT1G35970	AT1G43060	AT1G50500	AT1G55490	AT1G61120	AT1G65590	AT1G70320	AT1G75850	AT2G01130	AT2G06540	AT2G11040	AT2G14350	AT2G18470	AT2G23000	AT2G28240	AT2G32970	AT2G38430	AT2G43210	AT3G01310	AT3G06340	AT3G10790	AT3G15430	AT3G20270	AT3G20270	AT3G24675	AT3G29060	AT3G32043	AT3G42850	AT3G46160	AT3G50590	AT3G56040	AT3G61010	AT4G02680	AT4G06498	AT4G08136	AT4G13420	AT4G17610	AT4G22790	AT4G27430	AT4G32330	AT4G36550	AT5G03650	AT5G07940
AT1G02065	AT1G06410	AT1G10610	AT1G14910	AT1G19560	AT1G25320	AT1G31150	AT1G35990	AT1G43140	AT1G50520	AT1G55500	AT1G61140	AT1G65730	AT1G70460	AT1G76030	AT2G01280	AT2G06541	AT2G11050	AT2G14400	AT2G18730	AT2G23100	AT2G28250	AT2G32990	AT2G38440	AT2G43250	AT3G01320	AT3G06350	AT3G11000	AT3G15470	AT3G20280	AT3G20280	AT3G24715	AT3G29078	AT3G32091	AT3G42886	AT3G46180	AT3G50620	AT3G56120	AT3G61050	AT4G02700	AT4G06500	AT4G08145	AT4G13495	AT4G17710	AT4G22890	AT4G27595	AT4G32350	AT4G36580	AT5G03730	AT5G07970
AT1G02080	AT1G06470	AT1G10680	AT1G15060	AT1G19650	AT1G25340	AT1G31190	AT1G36010	AT1G43150	AT1G50560	AT1G55540	AT1G61180	AT1G65780	AT1G70490	AT1G76040	AT2G01320	AT2G06560	AT2G11170	AT2G14450	AT2G18760	AT2G23140	AT2G28290	AT2G33010	AT2G38470	AT2G43320	AT3G01345	AT3G06370	AT3G11010	AT3G15520	AT3G20290	AT3G20290	AT3G24900	AT3G29153	AT3G32095	AT3G42890	AT3G46183	AT3G50625	AT3G56170	AT3G61140	AT4G02710	AT4G06502	AT4G08160	AT4G13550	AT4G17750	AT4G22910	AT4G27630	AT4G32410	AT4G36610	AT5G03770	AT5G07980
AT1G02130	AT1G06490	AT1G10700	AT1G15110	AT1G19660	AT1G25375	AT1G31230	AT1G36035	AT1G43270	AT1G50600	AT1G55600	AT1G61190	AT1G65790	AT1G70570	AT1G76260	AT2G01330	AT2G06715	AT2G11180	AT2G14540	AT2G18790	AT2G23200	AT2G28320	AT2G33020	AT2G38590	AT2G43400	AT3G01380	AT3G06390	AT3G11080	AT3G15600	AT3G20330	AT3G20330	AT3G24982	AT3G29156	AT3G32112	AT3G42910	AT3G46290	AT3G50780	AT3G56190	AT3G61150	AT4G02733	AT4G06519	AT4G08170	AT4G13610	AT4G17770	AT4G22960	AT4G27640	AT4G32420	AT4G36630	AT5G03800	AT5G08010
AT1G02145	AT1G06510	AT1G10740	AT1G15130	AT1G19720	AT1G25390	AT1G31280	AT1G36050	AT1G43300	AT1G50630	AT1G55690	AT1G61210	AT1G65810	AT1G70580	AT1G76270	AT2G01440	AT2G06720	AT2G11210	AT2G14595	AT2G18876	AT2G23360	AT2G28360	AT2G33060	AT2G38680	AT2G43430	AT3G01390	AT3G06400	AT3G11130	AT3G15620	AT3G20350	AT3G20350	AT3G25100	AT3G29160	AT3G32115	AT3G42913	AT3G46330	AT3G50910	AT3G56210	AT3G61170	AT4G02760	AT4G06522	AT4G08180	AT4G13650	AT4G17785	AT4G22970	AT4G27720	AT4G32520	AT4G36640	AT5G03970	AT5G08110
AT1G02205	AT1G06580	AT1G10760	AT1G15240	AT1G19780	AT1G25430	AT1G31300	AT1G36130	AT1G43387	AT1G50730	AT1G55730	AT1G61215	AT1G65910	AT1G70610	AT1G76280	AT2G01450	AT2G06740	AT2G11220	AT2G14690	AT2G18880	AT2G23380	AT2G28390	AT2G33160	AT2G38720	AT2G43490	AT3G01420	AT3G06410	AT3G11170	AT3G15690	AT3G20440	AT3G20440	AT3G25180	AT3G29175	AT3G32135	AT3G42935	AT3G46380	AT3G51030	AT3G56300	AT3G61270	AT4G02880	AT4G06523	AT4G08210	AT4G13670	AT4G17880	AT4G22990	AT4G27860	AT4G32551	AT4G36648	AT5G04020	AT5G08130
AT1G02260	AT1G06590	AT1G10870	AT1G15280	AT1G19800	AT1G26130	AT1G31480	AT1G36140	AT1G43620	AT1G50750	AT1G55740	AT1G61310	AT1G65920	AT1G70620	AT1G76320	AT2G01460	AT2G06760	AT2G11230	AT2G14720	AT2G18900	AT2G23420	AT2G28450	AT2G33170	AT2G38770	AT2G43650	AT3G01460	AT3G06435	AT3G11420	AT3G15730	AT3G20475	AT3G20475	AT3G25230	AT3G29187	AT3G32164	AT3G43020	AT3G46450	AT3G51040	AT3G56320	AT3G61280	AT4G02900	AT4G06527	AT4G08262	AT4G13760	AT4G17895	AT4G23000	AT4G27880	AT4G32600	AT4G36710	AT5G04040	AT5G08230
AT1G02270	AT1G06630	AT1G10880	AT1G15290	AT1G19850	AT1G26150	AT1G31510	AT1G36160	AT1G43690	AT1G50830	AT1G55750	AT1G61380	AT1G65930	AT1G70730	AT1G76370	AT2G01480	AT2G06780	AT2G11235	AT2G14740	AT2G18950	AT2G23460	AT2G28470	AT2G33210	AT2G38800	AT2G43680	AT3G01480	AT3G06450	AT3G11490	AT3G15760	AT3G20530	AT3G20530	AT3G25280	AT3G29205	AT3G32205	AT3G43050	AT3G46510	AT3G51120	AT3G56370	AT3G61420	AT4G02920	AT4G06529	AT4G08320	AT4G13770	AT4G17910	AT4G23050	AT4G27910	AT4G32620	AT4G36730	AT5G04050	AT5G08260
AT1G02305	AT1G06670	AT1G10890	AT1G15300	AT1G19870	AT1G26170	AT1G31540	AT1G36180	AT1G43700	AT1G50840	AT1G55810	AT1G61390	AT1G65990	AT1G70740	AT1G76390	AT2G01490	AT2G06790	AT2G11240	AT2G14750	AT2G18960	AT2G23700	AT2G28520	AT2G33240	AT2G38880	AT2G43710	AT3G01530	AT3G06480	AT3G11540	AT3G15920	AT3G20540	AT3G20540	AT3G25400	AT3G29290	AT3G32226	AT3G43060	AT3G46610	AT3G51130	AT3G56410	AT3G61430	AT4G02930	AT4G06539	AT4G08333	AT4G13780	AT4G18030	AT4G23070	AT4G27980	AT4G32640	AT4G36760	AT5G04060	AT5G08290
AT1G02520	AT1G06700	AT1G10910	AT1G15310	AT1G19880	AT1G26190	AT1G31570	AT1G36185	AT1G43715	AT1G50970	AT1G55830	AT1G61400	AT1G66070	AT1G70750	AT1G76405	AT2G01550	AT2G06810	AT2G11320	AT2G14770	AT2G19100	AT2G23740	AT2G28540	AT2G33290	AT2G38890	AT2G43730	AT3G01780	AT3G06483	AT3G11670	AT3G15940	AT3G20560	AT3G20560	AT3G25430	AT3G29320	AT3G32230	AT3G43070	AT3G46710	AT3G51140	AT3G56480	AT3G61540	AT4G02960	AT4G06546	AT4G08340	AT4G13820	AT4G18050	AT4G23110	AT4G28000	AT4G32660	AT4G36860	AT5G04130	AT5G08310
AT1G02530	AT1G06720	AT1G10930	AT1G15420	AT1G19940	AT1G26230	AT1G31650	AT1G36250	AT1G43725	AT1G51040	AT1G55840	AT1G61430	AT1G66150	AT1G70820	AT1G76510	AT2G01600	AT2G06840	AT2G11330	AT2G14800	AT2G19110	AT2G23950	AT2G28580	AT2G33340	AT2G38920	AT2G43760	AT3G01810	AT3G06530	AT3G11700	AT3G15970	AT3G20620	AT3G20620	AT3G25450	AT3G29360	AT3G32240	AT3G43090	AT3G46720	AT3G51150	AT3G56550	AT3G61670	AT4G03000	AT4G06547	AT4G08350	AT4G13880	AT4G18060	AT4G23150	AT4G28080	AT4G32670	AT4G36910	AT5G04140	AT5G08380
AT1G02630	AT1G06820	AT1G10940	AT1G15460	AT1G20020	AT1G26260	AT1G31660	AT1G36260	AT1G43770	AT1G51110	AT1G55860	AT1G61440	AT1G66173	AT1G70940	AT1G76530	AT2G01680	AT2G06860	AT2G11340	AT2G14820	AT2G19120	AT2G23980	AT2G28590	AT2G33400	AT2G38950	AT2G43850	AT3G01820	AT3G06550	AT3G11710	AT3G15980	AT3G20630	AT3G20630	AT3G25460	AT3G29450	AT3G32300	AT3G43126	AT3G46730	AT3G51250	AT3G56600	AT3G61710	AT4G03020	AT4G06548	AT4G08480	AT4G13900	AT4G18130	AT4G23160	AT4G28150	AT4G32700	AT4G36945	AT5G04230	AT5G08430
AT1G02660	AT1G06840	AT1G11000	AT1G15500	AT1G20060	AT1G26370	AT1G31670	AT1G36280	AT1G43775	AT1G51160	AT1G55900	AT1G61460	AT1G66200	AT1G71010	AT1G76550	AT2G01730	AT2G06880	AT2G11410	AT2G14835	AT2G19160	AT2G24050	AT2G28630	AT2G33410	AT2G38960	AT2G43900	AT3G01910	AT3G06560	AT3G11720	AT3G16000	AT3G20640	AT3G20640	AT3G25485	AT3G29460	AT3G32305	AT3G43128	AT3G46770	AT3G51270	AT3G56640	AT3G61740	AT4G03090	AT4G06550	AT4G08500	AT4G13992	AT4G18240	AT4G23180	AT4G28200	AT4G32710	AT4G36960	AT5G04235	AT5G08470
AT1G02670	AT1G06870	AT1G11060	AT1G15510	AT1G20090	AT1G26460	AT1G31730	AT1G36300	AT1G43785	AT1G51220	AT1G55930	AT1G61490	AT1G66210	AT1G71110	AT1G76630	AT2G01750	AT2G06885	AT2G11450	AT2G14930	AT2G19170	AT2G24070	AT2G28640	AT2G33420	AT2G38980	AT2G44090	AT3G02060	AT3G06580	AT3G11760	AT3G16060	AT3G20720	AT3G20720	AT3G25500	AT3G29577	AT3G32360	AT3G43142	AT3G46800	AT3G51330	AT3G56690	AT3G61780	AT4G03110	AT4G06552	AT4G08540	AT4G14000	AT4G18290	AT4G23200	AT4G28350	AT4G32730	AT4G37120	AT5G04240	AT5G08510
AT1G02730	AT1G06930	AT1G11070	AT1G15520	AT1G20110	AT1G26540	AT1G31770	AT1G36330	AT1G43840	AT1G51370	AT1G55940	AT1G61500	AT1G66220	AT1G71150	AT1G76670	AT2G01820	AT2G06890	AT2G11480	AT2G14940	AT2G19200	AT2G24130	AT2G28800	AT2G33435	AT2G39080	AT2G44120	AT3G02070	AT3G06630	AT3G11830	AT3G16090	AT3G20760	AT3G20760	AT3G25585	AT3G29618	AT3G32375	AT3G43144	AT3G46920	AT3G51460	AT3G56740	AT3G61800	AT4G03200	AT4G06554	AT4G08550	AT4G14050	AT4G18300	AT4G23220	AT4G28370	AT4G32760	AT4G37190	AT5G04290	AT5G08550
AT1G02870	AT1G06950	AT1G11130	AT1G15560	AT1G20260	AT1G26580	AT1G31780	AT1G36360	AT1G43850	AT1G51405	AT1G55960	AT1G61550	AT1G66310	AT1G71210	AT1G76700	AT2G01830	AT2G06900	AT2G11520	AT2G14950	AT2G19210	AT2G24160	AT2G28930	AT2G33490	AT2G39090	AT2G44150	AT3G02090	AT3G06640	AT3G11850	AT3G16230	AT3G20770	AT3G20770	AT3G25610	AT3G29641	AT3G32377	AT3G43210	AT3G46930	AT3G51490	AT3G56860	AT3G62010	AT4G03205	AT4G06556	AT4G08596	AT4G14070	AT4G18360	AT4G23230	AT4G28410	AT4G32830	AT4G37270	AT5G04330	AT5G08580
AT1G02880	AT1G07110	AT1G11160	AT1G15740	AT1G20290	AT1G26810	AT1G31830	AT1G36440	AT1G43890	AT1G51460	AT1G55970	AT1G61680	AT1G66430	AT1G71270	AT1G76710	AT2G01840	AT2G06902	AT2G11590	AT2G14990	AT2G19230	AT2G24170	AT2G28950	AT2G33540	AT2G39110	AT2G44200	AT3G02170	AT3G06650	AT3G11945	AT3G16260	AT3G20800	AT3G20800	AT3G25680	AT3G29642	AT3G32383	AT3G43220	AT3G46950	AT3G51520	AT3G56870	AT3G62030	AT4G03230	AT4G06558	AT4G08600	AT4G14140	AT4G18375	AT4G23250	AT4G28450	AT4G32850	AT4G37440	AT5G04360	AT5G08650
AT1G02890	AT1G07140	AT1G11210	AT1G15750	AT1G20340	AT1G26880	AT1G31850	AT1G36450	AT1G43930	AT1G51480	AT1G56010	AT1G61690	AT1G66510	AT1G71300	AT1G76770	AT2G01910	AT2G06920	AT2G11640	AT2G15042	AT2G19240	AT2G24200	AT2G28970	AT2G33580	AT2G39130	AT2G44430	AT3G02250	AT3G06660	AT3G11950	AT3G16270	AT3G20840	AT3G20840	AT3G25690	AT3G29648	AT3G32385	AT3G43230	AT3G46960	AT3G51560	AT3G56920	AT3G62110	AT4G03260	AT4G06559	AT4G08620	AT4G14150	AT4G18410	AT4G23260	AT4G28490	AT4G32910	AT4G37550	AT5G04480	AT5G08660
AT1G02960	AT1G07200	AT1G11220	AT1G15780	AT1G20370	AT1G26990	AT1G31870	AT1G36485	AT1G43980	AT1G51490	AT1G56045	AT1G61740	AT1G66530	AT1G71360	AT1G76850	AT2G01940	AT2G06930	AT2G11660	AT2G15060	AT2G19280	AT2G24230	AT2G28980	AT2G33700	AT2G39190	AT2G44440	AT3G02260	AT3G06670	AT3G11960	AT3G16290	AT3G20870	AT3G20870	AT3G25720	AT3G29650	AT3G32387	AT3G43260	AT3G46970	AT3G51570	AT3G56990	AT3G62150	AT4G03270	AT4G06566	AT4G08630	AT4G14160	AT4G18440	AT4G23300	AT4G28520	AT4G32920	AT4G37705	AT5G04500	AT5G08695
AT1G02970	AT1G07270	AT1G11260	AT1G15890	AT1G20410	AT1G27020	AT1G31910	AT1G36510	AT1G44045	AT1G51710	AT1G56070	AT1G61830	AT1G66570	AT1G71390	AT1G76900	AT2G01950	AT2G06967	AT2G11670	AT2G15070	AT2G19390	AT2G24270	AT2G28990	AT2G33770	AT2G39230	AT2G44480	AT3G02280	AT3G06720	AT3G11964	AT3G16320	AT3G20930	AT3G20930	AT3G25725	AT3G29680	AT3G32393	AT3G43300	AT3G47010	AT3G51620	AT3G57060	AT3G62380	AT4G03290	AT4G06568	AT4G08650	AT4G14180	AT4G18465	AT4G23370	AT4G28570	AT4G32950	AT4G37840	AT5G04540	AT5G08710
AT1G03060	AT1G07300	AT1G11300	AT1G15920	AT1G20550	AT1G27070	AT1G32010	AT1G36520	AT1G44070	AT1G51720	AT1G56110	AT1G61850	AT1G66730	AT1G71400	AT1G76950	AT2G01980	AT2G06980	AT2G11680	AT2G15080	AT2G19470	AT2G24280	AT2G29000	AT2G33820	AT2G39240	AT2G44500	AT3G02330	AT3G06810	AT3G12070	AT3G16340	AT3G20975	AT3G20975	AT3G25840	AT3G29734	AT3G32400	AT3G43304	AT3G47040	AT3G51640	AT3G57170	AT3G62390	AT4G03310	AT4G06569	AT4G08710	AT4G14200	AT4G18530	AT4G23400	AT4G28580	AT4G32970	AT4G37930	AT5G04550	AT5G08720
AT1G03080	AT1G07390	AT1G11310	AT1G15940	AT1G20570	AT1G27110	AT1G32050	AT1G36620	AT1G44110	AT1G51745	AT1G56130	AT1G61870	AT1G66830	AT1G71410	AT1G77030	AT2G02040	AT2G06990	AT2G11720	AT2G15100	AT2G19490	AT2G24350	AT2G29050	AT2G33835	AT2G39280	AT2G44510	AT3G02360	AT3G06860	AT3G12203	AT3G16350	AT3G21060	AT3G21060	AT3G25890	AT3G29755	AT3G32405	AT3G43310	AT3G47060	AT3G51840	AT3G57190	AT3G62455	AT4G03390	AT4G06570	AT4G08720	AT4G14230	AT4G18550	AT4G23410	AT4G28680	AT4G33010	AT4G37980	AT5G04560	AT5G09300
AT1G03090	AT1G07420	AT1G11330	AT1G15960	AT1G20610	AT1G27150	AT1G32080	AT1G36630	AT1G44160	AT1G51760	AT1G56140	AT1G61900	AT1G66900	AT1G71420	AT1G77110	AT2G02080	AT2G07020	AT2G11770	AT2G15160	AT2G19600	AT2G24520	AT2G29065	AT2G33860	AT2G39300	AT2G44550	AT3G02410	AT3G06910	AT3G12220	AT3G16370	AT3G21070	AT3G21070	AT3G25970	AT3G29767	AT3G32425	AT3G43315	AT3G47080	AT3G51850	AT3G57300	AT3G62700	AT4G03480	AT4G06579	AT4G08760	AT4G14290	AT4G18600	AT4G23460	AT4G28706	AT4G33060	AT4G38070	AT5G04590	AT5G09320
AT1G03160	AT1G07530	AT1G11340	AT1G16010	AT1G20630	AT1G27180	AT1G32090	AT1G36650	AT1G44770	AT1G51800	AT1G56145	AT1G61970	AT1G66970	AT1G71460	AT1G77120	AT2G02090	AT2G07030	AT2G11780	AT2G15380	AT2G19710	AT2G24645	AT2G29110	AT2G34020	AT2G39340	AT2G44710	AT3G02420	AT3G06920	AT3G12240	AT3G16390	AT3G21090	AT3G21090	AT3G26030	AT3G29770	AT3G32445	AT3G43330	AT3G47090	AT3G52100	AT3G57350	AT3G62770	AT4G03500	AT4G06580	AT4G08765	AT4G14310	AT4G18750	AT4G23470	AT4G28710	AT4G33090	AT4G38190	AT5G04680	AT5G09350
AT1G03190	AT1G07540	AT1G11390	AT1G16020	AT1G20670	AT1G27200	AT1G32130	AT1G36690	AT1G44780	AT1G51840	AT1G56280	AT1G61990	AT1G67020	AT1G71696	AT1G77140	AT2G02150	AT2G07040	AT2G11790	AT2G15420	AT2G19840	AT2G24650	AT2G29140	AT2G34040	AT2G39360	AT2G44745	AT3G02490	AT3G06930	AT3G12270	AT3G16460	AT3G21100	AT3G21100	AT3G26050	AT3G29775	AT3G32893	AT3G43350	AT3G47110	AT3G52115	AT3G57420	AT3G62900	AT4G03550	AT4G06581	AT4G08790	AT4G14360	AT4G18770	AT4G23540	AT4G28760	AT4G33170	AT4G38350	AT5G04810	AT5G09380
AT1G03210	AT1G07550	AT1G11590	AT1G16060	AT1G20696	AT1G27210	AT1G32150	AT1G36710	AT1G44880	AT1G51860	AT1G56290	AT1G62130	AT1G67040	AT1G71800	AT1G77160	AT2G02160	AT2G07080	AT2G11800	AT2G15480	AT2G19860	AT2G24700	AT2G29190	AT2G34090	AT2G39420	AT2G44820	AT3G02530	AT3G06940	AT3G12280	AT3G16520	AT3G21160	AT3G21160	AT3G26085	AT3G29776	AT3G32895	AT3G43357	AT3G47210	AT3G52120	AT3G57430	AT3G62970	AT4G03610	AT4G06584	AT4G08800	AT4G14365	AT4G18810	AT4G23630	AT4G28890	AT4G33180	AT4G38360	AT5G04830	AT5G09400
AT1G03250	AT1G07590	AT1G11595	AT1G16130	AT1G20720	AT1G27285	AT1G32170	AT1G36740	AT1G44900	AT1G51870	AT1G56300	AT1G62170	AT1G67090	AT1G71810	AT1G77250	AT2G02170	AT2G07160	AT2G11820	AT2G15510	AT2G19910	AT2G24850	AT2G29510	AT2G34100	AT2G39480	AT2G44900	AT3G02540	AT3G07010	AT3G12340	AT3G16550	AT3G21180	AT3G21180	AT3G26090	AT3G29778	AT3G32914	AT3G43358	AT3G47220	AT3G52140	AT3G57470	AT3G63070	AT4G03690	AT4G06585	AT4G08920	AT4G14368	AT4G18820	AT4G23640	AT4G28900	AT4G33210	AT4G38440	AT5G04850	AT5G09410
AT1G03270	AT1G07615	AT1G11660	AT1G16260	AT1G20760	AT1G27320	AT1G32180	AT1G36770	AT1G44910	AT1G51900	AT1G56310	AT1G62250	AT1G67120	AT1G71830	AT1G77260	AT2G02210	AT2G07190	AT2G11840	AT2G15540	AT2G19920	AT2G25050	AT2G29525	AT2G34210	AT2G39510	AT2G45000	AT3G02600	AT3G07020	AT3G12380	AT3G16560	AT3G21190	AT3G21190	AT3G26125	AT3G29781	AT3G32917	AT3G43359	AT3G47270	AT3G52170	AT3G57520	AT3G63130	AT4G03710	AT4G06587	AT4G08980	AT4G14460	AT4G18880	AT4G23850	AT4G29000	AT4G33240	AT4G38500	AT5G04860	AT5G09630
AT1G03280	AT1G07620	AT1G11710	AT1G16270	AT1G20800	AT1G27370	AT1G32300	AT1G36790	AT1G45000	AT1G51950	AT1G56350	AT1G62290	AT1G67140	AT1G71840	AT1G77270	AT2G02370	AT2G07212	AT2G11880	AT2G15555	AT2G19940	AT2G25140	AT2G29605	AT2G34220	AT2G39580	AT2G45010	AT3G02610	AT3G07050	AT3G12520	AT3G16600	AT3G21290	AT3G21290	AT3G26130	AT3G29782	AT3G32925	AT3G43425	AT3G47310	AT3G52250	AT3G57530	AT3G63150	AT4G03730	AT4G06589	AT4G08990	AT4G14500	AT4G18970	AT4G23940	AT4G29010	AT4G33300	AT4G38590	AT5G04870	AT5G09690
AT1G03360	AT1G07670	AT1G11720	AT1G16340	AT1G20890	AT1G27385	AT1G32330	AT1G36840	AT1G45020	AT1G51965	AT1G56360	AT1G62305	AT1G67180	AT1G71900	AT1G77320	AT2G02500	AT2G07230	AT2G11950	AT2G15650	AT2G19950	AT2G25160	AT2G29630	AT2G34230	AT2G39620	AT2G45023	AT3G02630	AT3G07060	AT3G12560	AT3G16620	AT3G21295	AT3G21295	AT3G26140	AT3G29783	AT3G32964	AT3G43436	AT3G47360	AT3G52260	AT3G57570	AT3G63190	AT4G03775	AT4G06593	AT4G09080	AT4G14510	AT4G19020	AT4G23950	AT4G29070	AT4G33400	AT4G38600	AT5G04895	AT5G09790
AT1G03365	AT1G07700	AT1G11820	AT1G16380	AT1G20910	AT1G27390	AT1G32380	AT1G36890	AT1G45120	AT1G51980	AT1G56410	AT1G62310	AT1G67210	AT1G71910	AT1G77390	AT2G02560	AT2G07240	AT2G12060	AT2G15695	AT2G20010	AT2G25180	AT2G29650	AT2G34240	AT2G39740	AT2G45030	AT3G02645	AT3G07080	AT3G12590	AT3G16630	AT3G21340	AT3G21340	AT3G26220	AT3G29784	AT3G32966	AT3G43444	AT3G47390	AT3G52430	AT3G57586	AT3G63280	AT4G03780	AT4G06594	AT4G09150	AT4G14520	AT4G19040	AT4G23980	AT4G29140	AT4G33410	AT4G38760	AT5G04920	AT5G09820
AT1G03370	AT1G07810	AT1G11870	AT1G16470	AT1G20920	AT1G27410	AT1G32415	AT1G36975	AT1G45130	AT1G52020	AT1G56460	AT1G62330	AT1G67220	AT1G72050	AT1G77410	AT2G02580	AT2G07250	AT2G12210	AT2G15700	AT2G20020	AT2G25270	AT2G29690	AT2G34357	AT2G39750	AT2G45090	AT3G02740	AT3G07100	AT3G12640	AT3G16650	AT3G21430	AT3G21430	AT3G26260	AT3G30120	AT3G32968	AT3G43460	AT3G47460	AT3G52550	AT3G57630	AT3G63340	AT4G03800	AT4G06597	AT4G09340	AT4G14570	AT4G19060	AT4G24000	AT4G29210	AT4G33420	AT4G38780	AT5G04930	AT5G09840
AT1G03470	AT1G07840	AT1G11880	AT1G16480	AT1G20950	AT1G27595	AT1G32490	AT1G37012	AT1G45140	AT1G52080	AT1G56490	AT1G62390	AT1G67230	AT1G72180	AT1G77460	AT2G02630	AT2G07280	AT2G12260	AT2G15710	AT2G20050	AT2G25290	AT2G29940	AT2G34630	AT2G39780	AT2G45100	AT3G02760	AT3G07130	AT3G12670	AT3G16785	AT3G21460	AT3G21460	AT3G26265	AT3G30170	AT3G32990	AT3G43521	AT3G47550	AT3G52640	AT3G57650	AT3G63370	AT4G03816	AT4G06601	AT4G09360	AT4G14700	AT4G19160	AT4G24010	AT4G29220	AT4G33430	AT4G38830	AT5G05000	AT5G09870
AT1G03520	AT1G07910	AT1G11950	AT1G16540	AT1G20960	AT1G27660	AT1G32583	AT1G37020	AT1G45150	AT1G52150	AT1G56500	AT1G62660	AT1G67240	AT1G72190	AT1G77510	AT2G02780	AT2G07320	AT2G12305	AT2G15730	AT2G20060	AT2G25300	AT2G29990	AT2G34655	AT2G39810	AT2G45135	AT3G02830	AT3G07140	AT3G12680	AT3G16810	AT3G21480	AT3G21480	AT3G26300	AT3G30211	AT3G33005	AT3G43530	AT3G47630	AT3G52750	AT3G57660	AT3G63380	AT4G03870	AT4G06608	AT4G09410	AT4G14790	AT4G19185	AT4G24040	AT4G29380	AT4G33470	AT4G38890	AT5G05010	AT5G09900
AT1G03560	AT1G07980	AT1G11960	AT1G16560	AT1G20980	AT1G27720	AT1G32640	AT1G37035	AT1G45160	AT1G52160	AT1G56510	AT1G62670	AT1G67300	AT1G72250	AT1G77550	AT2G02820	AT2G07360	AT2G12330	AT2G15800	AT2G20120	AT2G25320	AT2G30070	AT2G34660	AT2G39840	AT2G45140	AT3G02850	AT3G07160	AT3G12760	AT3G16830	AT3G21540	AT3G21540	AT3G26310	AT3G30219	AT3G33009	AT3G43546	AT3G47670	AT3G52780	AT3G57680	AT3G63460	AT4G03876	AT4G06609	AT4G09425	AT4G14820	AT4G19190	AT4G24120	AT4G29420	AT4G33510	AT4G39030	AT5G05070	AT5G10010
AT1G03590	AT1G07990	AT1G11990	AT1G16570	AT1G21060	AT1G27770	AT1G32750	AT1G37040	AT1G45180	AT1G52210	AT1G56520	AT1G62680	AT1G67310	AT1G72270	AT1G77580	AT2G02860	AT2G07395	AT2G12340	AT2G15810	AT2G20130	AT2G25360	AT2G30110	AT2G34670	AT2G39850	AT2G45230	AT3G02890	AT3G07180	AT3G12770	AT3G16857	AT3G21570	AT3G21570	AT3G26370	AT3G30247	AT3G33010	AT3G43566	AT3G47700	AT3G52800	AT3G57750	AT3G63500	AT4G03885	AT4G06613	AT4G09595	AT4G14850	AT4G19220	AT4G24250	AT4G29440	AT4G33530	AT4G39050	AT5G05090	AT5G10030
AT1G03620	AT1G08030	AT1G12000	AT1G16630	AT1G21090	AT1G27850	AT1G32810	AT1G37060	AT1G45207	AT1G52260	AT1G56540	AT1G62870	AT1G67325	AT1G72300	AT1G77600	AT2G02990	AT2G07410	AT2G12360	AT2G15870	AT2G20190	AT2G25420	AT2G30115	AT2G34680	AT2G39930	AT2G45240	AT3G02920	AT3G07300	AT3G12810	AT3G16880	AT3G21620	AT3G21620	AT3G26380	AT3G30300	AT3G33035	AT3G43571	AT3G47730	AT3G52870	AT3G57780	AT3G66652	AT4G03900	AT4G06630	AT4G09630	AT4G14920	AT4G19350	AT4G24270	AT4G29490	AT4G33565	AT4G39080	AT5G05140	AT5G10180
AT1G03740	AT1G08040	AT1G12120	AT1G16650	AT1G21170	AT1G27880	AT1G32890	AT1G37070	AT1G45249	AT1G52310	AT1G56720	AT1G62930	AT1G67370	AT1G72390	AT1G77620	AT2G03060	AT2G07420	AT2G12390	AT2G15900	AT2G20210	AT2G25480	AT2G30210	AT2G34710	AT2G39940	AT2G45270	AT3G02930	AT3G07360	AT3G12920	AT3G16940	AT3G21650	AT3G21650	AT3G26480	AT3G30335	AT3G33055	AT3G43573	AT3G47740	AT3G52880	AT3G57800	AT4G00020	AT4G03920	AT4G06634	AT4G09640	AT4G14950	AT4G19380	AT4G24400	AT4G29560	AT4G33650	AT4G39210	AT5G05170	AT5G10200
AT1G03750	AT1G08060	AT1G12140	AT1G16660	AT1G21210	AT1G27910	AT1G32900	AT1G37110	AT1G45616	AT1G52320	AT1G57600	AT1G62950	AT1G67400	AT1G72410	AT1G77650	AT2G03140	AT2G07450	AT2G12400	AT2G15920	AT2G20250	AT2G25530	AT2G30280	AT2G34730	AT2G39970	AT2G45290	AT3G02990	AT3G07400	AT3G12980	AT3G16950	AT3G21690	AT3G21690	AT3G26483	AT3G30380	AT3G33069	AT3G43575	AT3G47750	AT3G52890	AT3G57810	AT4G00060	AT4G03930	AT4G06636	AT4G09680	AT4G14970	AT4G19430	AT4G24480	AT4G29590	AT4G33740	AT4G39235	AT5G05200	AT5G10250
AT1G03830	AT1G08125	AT1G12150	AT1G16680	AT1G21400	AT1G28010	AT1G32930	AT1G37120	AT1G46552	AT1G52360	AT1G57610	AT1G62960	AT1G67480	AT1G72440	AT1G77800	AT2G03250	AT2G07460	AT2G12407	AT2G15970	AT2G20280	AT2G25540	AT2G30380	AT2G34750	AT2G40030	AT2G45330	AT3G03010	AT3G07530	AT3G13030	AT3G17000	AT3G21720	AT3G21720	AT3G26510	AT3G30393	AT3G33070	AT3G43586	AT3G47780	AT3G53090	AT3G57830	AT4G00180	AT4G03970	AT4G06642	AT4G09730	AT4G14990	AT4G19490	AT4G24490	AT4G29740	AT4G33820	AT4G39270	AT5G05460	AT5G10340
AT1G03910	AT1G08130	AT1G12230	AT1G16690	AT1G21560	AT1G28080	AT1G32940	AT1G37200	AT1G47230	AT1G52380	AT1G57650	AT1G63000	AT1G67490	AT1G72460	AT1G77810	AT2G03260	AT2G07540	AT2G12410	AT2G16000	AT2G20290	AT2G25580	AT2G30390	AT2G34780	AT2G40070	AT2G45440	AT3G03090	AT3G07700	AT3G13040	AT3G17030	AT3G21820	AT3G21820	AT3G26610	AT3G30405	AT3G33072	AT3G43590	AT3G47790	AT3G53100	AT3G57860	AT4G00230	AT4G04000	AT4G06644	AT4G09810	AT4G15020	AT4G19500	AT4G24560	AT4G29750	AT4G33830	AT4G39330	AT5G05490	AT5G10370
AT1G03920	AT1G08140	AT1G12240	AT1G16710	AT1G21580	AT1G28090	AT1G32960	AT1G37210	AT1G47270	AT1G52430	AT1G57700	AT1G63010	AT1G67500	AT1G72480	AT1G77890	AT2G03470	AT2G07550	AT2G12420	AT2G16050	AT2G20300	AT2G25590	AT2G30460	AT2G34820	AT2G40190	AT2G45460	AT3G03140	AT3G07740	AT3G13065	AT3G17205	AT3G21865	AT3G21865	AT3G26650	AT3G30411	AT3G33079	AT3G43600	AT3G47810	AT3G53170	AT3G57930	AT4G00260	AT4G04020	AT4G06652	AT4G09820	AT4G15040	AT4G19510	AT4G24580	AT4G29790	AT4G34000	AT4G39390	AT5G05520	AT5G10470
AT1G03980	AT1G08150	AT1G12280	AT1G16760	AT1G21600	AT1G28120	AT1G33030	AT1G37340	AT1G47290	AT1G52450	AT1G57720	AT1G63020	AT1G67570	AT1G72500	AT1G78090	AT2G03510	AT2G07560	AT2G12430	AT2G16140	AT2G20320	AT2G25600	AT2G30470	AT2G34920	AT2G40360	AT2G45500	AT3G03250	AT3G07810	AT3G13070	AT3G17310	AT3G22080	AT3G22080	AT3G26670	AT3G30415	AT3G33081	AT3G43610	AT3G47875	AT3G53180	AT3G57940	AT4G00360	AT4G04130	AT4G06656	AT4G09875	AT4G15090	AT4G19520	AT4G24610	AT4G29820	AT4G34040	AT4G39420	AT5G05560	AT5G10490
AT1G03990	AT1G08190	AT1G12290	AT1G16780	AT1G21630	AT1G28140	AT1G33060	AT1G37405	AT1G47330	AT1G52510	AT1G57765	AT1G63090	AT1G67630	AT1G72560	AT1G78240	AT2G03590	AT2G07570	AT2G12440	AT2G16180	AT2G20340	AT2G25640	AT2G30490	AT2G34930	AT2G40400	AT2G45540	AT3G03260	AT3G07890	AT3G13080	AT3G17330	AT3G22104	AT3G22104	AT3G26680	AT3G30416	AT3G33112	AT3G43625	AT3G47890	AT3G53230	AT3G58020	AT4G00440	AT4G04140	AT4G06658	AT4G09960	AT4G15110	AT4G19560	AT4G24620	AT4G29900	AT4G34090	AT4G39500	AT5G05570	AT5G10540
AT1G04030	AT1G08210	AT1G12300	AT1G16800	AT1G21640	AT1G28200	AT1G33170	AT1G37867	AT1G47350	AT1G52730	AT1G57777	AT1G63110	AT1G67690	AT1G72650	AT1G78280	AT2G03600	AT2G07580	AT2G12470	AT2G16250	AT2G20360	AT2G25660	AT2G30500	AT2G35050	AT2G40430	AT2G45700	AT3G03300	AT3G07940	AT3G13090	AT3G17340	AT3G22170	AT3G22170	AT3G26720	AT3G30436	AT3G33136	AT3G43635	AT3G47950	AT3G53240	AT3G58030	AT4G00450	AT4G04167	AT4G06670	AT4G09970	AT4G15180	AT4G19570	AT4G24680	AT4G29910	AT4G34100	AT4G39520	AT5G05620	AT5G10560
AT1G04050	AT1G08260	AT1G12360	AT1G16870	AT1G21660	AT1G28210	AT1G33250	AT1G37933	AT1G47360	AT1G52780	AT1G57820	AT1G63120	AT1G67720	AT1G72700	AT1G78490	AT2G03640	AT2G07680	AT2G12490	AT2G16270	AT2G20410	AT2G25670	AT2G30530	AT2G35060	AT2G40540	AT2G45720	AT3G03305	AT3G07960	AT3G13100	AT3G17360	AT3G22180	AT3G22180	AT3G26730	AT3G30505	AT3G33139	AT3G43652	AT3G47960	AT3G53270	AT3G58040	AT4G00480	AT4G04170	AT4G06676	AT4G10060	AT4G15215	AT4G19600	AT4G24760	AT4G29920	AT4G34110	AT4G39530	AT5G05660	AT5G10690
AT1G04120	AT1G08300	AT1G12410	AT1G16880	AT1G21700	AT1G28260	AT1G33270	AT1G38360	AT1G47380	AT1G52950	AT1G58020	AT1G63180	AT1G67780	AT1G72710	AT1G78540	AT2G03650	AT2G07688	AT2G12500	AT2G16330	AT2G20420	AT2G25710	AT2G30600	AT2G35075	AT2G40550	AT2G45730	AT3G03310	AT3G07980	AT3G13180	AT3G17420	AT3G22190	AT3G22190	AT3G26782	AT3G30550	AT3G33142	AT3G43654	AT3G47990	AT3G53310	AT3G58110	AT4G00540	AT4G04175	AT4G06678	AT4G10120	AT4G15230	AT4G19610	AT4G24790	AT4G29950	AT4G34135	AT4G39660	AT5G05680	AT5G10720
AT1G04140	AT1G08350	AT1G12430	AT1G16970	AT1G21750	AT1G28320	AT1G33360	AT1G38460	AT1G47510	AT1G52960	AT1G58025	AT1G63230	AT1G67800	AT1G72760	AT1G78550	AT2G03670	AT2G07690	AT2G12550	AT2G16380	AT2G20440	AT2G25730	AT2G30710	AT2G35110	AT2G40570	AT2G45810	AT3G03340	AT3G08020	AT3G13190	AT3G17430	AT3G22220	AT3G22220	AT3G26840	AT3G30560	AT3G33148	AT3G43670	AT3G48000	AT3G53350	AT3G58160	AT4G00560	AT4G04180	AT4G06682	AT4G10190	AT4G15340	AT4G19710	AT4G24840	AT4G30090	AT4G34180	AT4G39690	AT5G05700	AT5G10745
AT1G04170	AT1G08370	AT1G12440	AT1G17070	AT1G21860	AT1G28323	AT1G33390	AT1G39270	AT1G47550	AT1G52980	AT1G58030	AT1G63300	AT1G67830	AT1G72830	AT1G78570	AT2G03730	AT2G07693	AT2G12640	AT2G16390	AT2G20460	AT2G25737	AT2G30780	AT2G35130	AT2G40630	AT2G45880	AT3G03380	AT3G08530	AT3G13228	AT3G17440	AT3G22270	AT3G22270	AT3G26890	AT3G30570	AT3G33151	AT3G43675	AT3G48050	AT3G53390	AT3G58180	AT4G00570	AT4G04230	AT4G06686	AT4G10250	AT4G15396	AT4G19960	AT4G24860	AT4G30100	AT4G34240	AT4G39753	AT5G05730	AT5G10800
AT1G04200	AT1G08400	AT1G12470	AT1G17110	AT1G22100	AT1G28340	AT1G33400	AT1G40075	AT1G47560	AT1G53040	AT1G58110	AT1G63430	AT1G67840	AT1G72900	AT1G78580	AT2G03890	AT2G07698	AT2G12650	AT2G16420	AT2G20470	AT2G25760	AT2G30800	AT2G35140	AT2G40700	AT2G45910	AT3G03570	AT3G08580	AT3G13280	AT3G17470	AT3G22380	AT3G22380	AT3G26900	AT3G30582	AT3G33160	AT3G43686	AT3G48060	AT3G53420	AT3G58480	AT4G00580	AT4G04270	AT4G06692	AT4G10460	AT4G15415	AT4G20060	AT4G25090	AT4G30110	AT4G34280	AT4G39756	AT5G05740	AT5G11040
AT1G04210	AT1G08420	AT1G12580	AT1G17145	AT1G22120	AT1G28400	AT1G33415	AT1G40081	AT1G47570	AT1G53050	AT1G58190	AT1G63450	AT1G67850	AT1G72960	AT1G78610	AT2G03940	AT2G07711	AT2G12670	AT2G16440	AT2G20580	AT2G25790	AT2G30880	AT2G35155	AT2G40770	AT2G46020	AT3G03580	AT3G08590	AT3G13290	AT3G17510	AT3G22430	AT3G22430	AT3G26910	AT3G30585	AT3G33166	AT3G43688	AT3G48080	AT3G53480	AT3G58490	AT4G00630	AT4G04280	AT4G06699	AT4G10510	AT4G15450	AT4G20090	AT4G25120	AT4G30120	AT4G34310	AT4G39790	AT5G05880	AT5G11100
AT1G04230	AT1G08440	AT1G12700	AT1G17210	AT1G22150	AT1G28420	AT1G33510	AT1G40089	AT1G47600	AT1G53090	AT1G58210	AT1G63500	AT1G67890	AT1G73020	AT1G78680	AT2G03980	AT2G07715	AT2G12680	AT2G16485	AT2G20630	AT2G25800	AT2G30900	AT2G35160	AT2G40820	AT2G46040	AT3G03710	AT3G08720	AT3G13300	AT3G17590	AT3G22440	AT3G22440	AT3G26920	AT3G30587	AT3G33178	AT3G43700	AT3G48090	AT3G53510	AT3G58510	AT4G00660	AT4G04290	AT4G06708	AT4G10540	AT4G15475	AT4G20130	AT4G25160	AT4G30150	AT4G34340	AT4G39820	AT5G05920	AT5G11240
AT1G04280	AT1G08450	AT1G12790	AT1G17220	AT1G22260	AT1G28440	AT1G33540	AT1G40091	AT1G47650	AT1G53140	AT1G58220	AT1G63600	AT1G67900	AT1G73110	AT1G78920	AT2G04042	AT2G07744	AT2G12770	AT2G16560	AT2G20650	AT2G25870	AT2G30910	AT2G35330	AT2G40840	AT2G46050	AT3G03810	AT3G08760	AT3G13330	AT3G17750	AT3G22670	AT3G22670	AT3G26940	AT3G30640	AT3G33193	AT3G43723	AT3G48110	AT3G53540	AT3G58530	AT4G00695	AT4G04310	AT4G07315	AT4G10590	AT4G15490	AT4G20140	AT4G25230	AT4G30190	AT4G34350	AT4G39830	AT5G05930	AT5G11250
AT1G04300	AT1G08510	AT1G12800	AT1G17240	AT1G22275	AT1G28530	AT1G33580	AT1G40097	AT1G47816	AT1G53165	AT1G58230	AT1G63640	AT1G67960	AT1G73180	AT1G78930	AT2G04060	AT2G07750	AT2G12800	AT2G16586	AT2G20720	AT2G26000	AT2G30990	AT2G35340	AT2G40930	AT2G46060	AT3G03855	AT3G08800	AT3G13380	AT3G17760	AT3G22760	AT3G22760	AT3G27000	AT3G30708	AT3G33205	AT3G43730	AT3G48160	AT3G53570	AT3G58560	AT4G00720	AT4G04340	AT4G07320	AT4G10620	AT4G15530	AT4G20160	AT4G25290	AT4G30240	AT4G34370	AT4G39850	AT5G05970	AT5G11300
AT1G04390	AT1G08520	AT1G12940	AT1G17260	AT1G22300	AT1G28610	AT1G33700	AT1G40101	AT1G47890	AT1G53190	AT1G58370	AT1G63650	AT1G68000	AT1G73200	AT1G78955	AT2G04160	AT2G07788	AT2G12900	AT2G16640	AT2G20790	AT2G26060	AT2G31020	AT2G35620	AT2G41060	AT2G46090	AT3G03890	AT3G08840	AT3G13490	AT3G17770	AT3G22780	AT3G22780	AT3G27020	AT3G30715	AT3G33528	AT3G43750	AT3G48190	AT3G53680	AT3G58570	AT4G00730	AT4G04350	AT4G07324	AT4G10690	AT4G15540	AT4G20230	AT4G25320	AT4G30310	AT4G34390	AT4G39952	AT5G05980	AT5G11350
AT1G04400	AT1G08540	AT1G12950	AT1G17270	AT1G22350	AT1G28650	AT1G33750	AT1G40104	AT1G47910	AT1G53200	AT1G58400	AT1G63660	AT1G68160	AT1G73250	AT1G78960	AT2G04180	AT2G07790	AT2G12930	AT2G16670	AT2G20800	AT2G26080	AT2G31110	AT2G35630	AT2G41140	AT2G46225	AT3G03940	AT3G08850	AT3G13530	AT3G17850	AT3G22790	AT3G22790	AT3G27040	AT3G30716	AT3G33530	AT3G43825	AT3G48195	AT3G53700	AT3G58580	AT4G00760	AT4G04380	AT4G07338	AT4G10720	AT4G15560	AT4G20260	AT4G25350	AT4G30340	AT4G34430	AT4G39960	AT5G06100	AT5G11380
AT1G04430	AT1G08550	AT1G13000	AT1G17290	AT1G22460	AT1G29020	AT1G33790	AT1G40113	AT1G47950	AT1G53300	AT1G58410	AT1G63680	AT1G68370	AT1G73360	AT1G78980	AT2G04235	AT2G07791	AT2G12940	AT2G16676	AT2G20815	AT2G26260	AT2G31200	AT2G35650	AT2G41190	AT2G46240	AT3G03960	AT3G08960	AT3G13550	AT3G17880	AT3G22880	AT3G22880	AT3G27150	AT3G30717	AT3G33595	AT3G43835	AT3G48235	AT3G53720	AT3G58610	AT4G00800	AT4G04390	AT4G07340	AT4G10730	AT4G15570	AT4G20270	AT4G25360	AT4G30400	AT4G34440	AT4G39970	AT5G06120	AT5G11430
AT1G04450	AT1G08600	AT1G13030	AT1G17340	AT1G22590	AT1G29170	AT1G33811	AT1G40123	AT1G48040	AT1G53310	AT1G59540	AT1G63700	AT1G68570	AT1G73370	AT1G79000	AT2G04270	AT2G07811	AT2G12980	AT2G16680	AT2G20850	AT2G26280	AT2G31270	AT2G35670	AT2G41210	AT2G46270	AT3G03970	AT3G08990	AT3G13580	AT3G17920	AT3G22930	AT3G22930	AT3G27170	AT3G30718	AT3G41762	AT3G43867	AT3G48250	AT3G53760	AT3G58620	AT4G00930	AT4G04405	AT4G07390	AT4G10770	AT4G15590	AT4G20365	AT4G25430	AT4G30490	AT4G34450	AT4G40000	AT5G06160	AT5G11470
AT1G04510	AT1G08610	AT1G13060	AT1G17360	AT1G22620	AT1G29200	AT1G33855	AT1G40470	AT1G48090	AT1G53370	AT1G59610	AT1G63720	AT1G68580	AT1G73390	AT1G79030	AT2G04290	AT2G07981	AT2G13000	AT2G16730	AT2G20910	AT2G26310	AT2G31280	AT2G35690	AT2G41220	AT2G46340	AT3G04060	AT3G09040	AT3G13690	AT3G17970	AT3G22990	AT3G22990	AT3G27260	AT3G30737	AT3G41768	AT3G43920	AT3G48260	AT3G53920	AT3G58650	AT4G00990	AT4G04410	AT4G07410	AT4G10830	AT4G15640	AT4G20380	AT4G25515	AT4G30530	AT4G34460	AT4G40050	AT5G06180	AT5G11490
AT1G04570	AT1G08620	AT1G13150	AT1G17370	AT1G22650	AT1G29240	AT1G33960	AT1G41743	AT1G48120	AT1G53390	AT1G59650	AT1G63730	AT1G68710	AT1G73430	AT1G79090	AT2G04350	AT2G08986	AT2G13020	AT2G16830	AT2G20980	AT2G26330	AT2G31290	AT2G35780	AT2G41310	AT2G46370	AT3G04080	AT3G09060	AT3G13730	AT3G18090	AT3G23010	AT3G23010	AT3G27325	AT3G30742	AT3G42052	AT3G43930	AT3G48380	AT3G54010	AT3G58770	AT4G01010	AT4G04426	AT4G07415	AT4G10930	AT4G15720	AT4G20400	AT4G25520	AT4G30720	AT4G34490	AT5G01030	AT5G06220	AT5G11510
AT1G04600	AT1G08730	AT1G13160	AT1G17460	AT1G22680	AT1G29290	AT1G33980	AT1G41746	AT1G48175	AT1G53420	AT1G59730	AT1G63740	AT1G68720	AT1G73450	AT1G79180	AT2G04490	AT2G09187	AT2G13080	AT2G16860	AT2G20990	AT2G26430	AT2G31320	AT2G35840	AT2G41460	AT2G46380	AT3G04240	AT3G09080	AT3G13750	AT3G18100	AT3G23070	AT3G23070	AT3G27330	AT3G30744	AT3G42086	AT3G43955	AT3G48400	AT3G54100	AT3G58920	AT4G01020	AT4G04460	AT4G07420	AT4G11030	AT4G15810	AT4G20430	AT4G25540	AT4G30790	AT4G34560	AT5G01090	AT5G06260	AT5G11530
AT1G04690	AT1G08760	AT1G13170	AT1G17495	AT1G22730	AT1G29320	AT1G33990	AT1G41755	AT1G48220	AT1G53440	AT1G59750	AT1G63750	AT1G68750	AT1G73460	AT1G79230	AT2G04500	AT2G09800	AT2G13090	AT2G16870	AT2G21160	AT2G26510	AT2G31340	AT2G35910	AT2G41520	AT2G46450	AT3G04260	AT3G09090	AT3G13860	AT3G18110	AT3G23080	AT3G23080	AT3G27390	AT3G30745	AT3G42100	AT3G44000	AT3G48425	AT3G54170	AT3G58940	AT4G01037	AT4G04490	AT4G07475	AT4G11130	AT4G15840	AT4G20450	AT4G25600	AT4G30830	AT4G34660	AT5G01110	AT5G06350	AT5G11570
AT1G04700	AT1G08820	AT1G13210	AT1G17500	AT1G22740	AT1G29340	AT1G34097	AT1G41775	AT1G48230	AT1G53590	AT1G59760	AT1G63770	AT1G68790	AT1G73480	AT1G79245	AT2G04540	AT2G09820	AT2G13100	AT2G16900	AT2G21250	AT2G26560	AT2G31350	AT2G35920	AT2G41560	AT2G46470	AT3G04340	AT3G09100	AT3G13870	AT3G18145	AT3G23120	AT3G23120	AT3G27400	AT3G30746	AT3G42110	AT3G44030	AT3G48430	AT3G54230	AT3G58975	AT4G01050	AT4G04530	AT4G07495	AT4G11170	AT4G15890	AT4G20770	AT4G25620	AT4G30870	AT4G34690	AT5G01130	AT5G06400	AT5G11610
AT1G04730	AT1G08840	AT1G13220	AT1G17550	AT1G22760	AT1G29380	AT1G34130	AT1G41803	AT1G48270	AT1G53670	AT1G59780	AT1G63780	AT1G68890	AT1G73590	AT1G79280	AT2G04560	AT2G09830	AT2G13143	AT2G16940	AT2G21270	AT2G26600	AT2G31510	AT2G36000	AT2G41570	AT2G46560	AT3G04470	AT3G09120	AT3G13900	AT3G18240	AT3G23150	AT3G23150	AT3G27430	AT3G30747	AT3G42115	AT3G44035	AT3G48470	AT3G54280	AT3G58980	AT4G01090	AT4G04545	AT4G07516	AT4G11270	AT4G15900	AT4G20850	AT4G25720	AT4G30890	AT4G34710	AT5G01220	AT5G06440	AT5G11670
AT1G04790	AT1G08910	AT1G13260	AT1G17580	AT1G22770	AT1G29400	AT1G34180	AT1G41825	AT1G48310	AT1G53780	AT1G59820	AT1G63860	AT1G68910	AT1G73610	AT1G79350	AT2G04660	AT2G09860	AT2G13150	AT2G16950	AT2G21300	AT2G26610	AT2G31570	AT2G36070	AT2G41580	AT2G46700	AT3G04490	AT3G09140	AT3G13990	AT3G18290	AT3G23190	AT3G23190	AT3G27480	AT3G30748	AT3G42174	AT3G44042	AT3G48500	AT3G54350	AT3G59040	AT4G01120	AT4G04560	AT4G07518	AT4G11375	AT4G16050	AT4G20910	AT4G25730	AT4G30920	AT4G34740	AT5G01240	AT5G06510	AT5G11700
AT1G04810	AT1G09000	AT1G13270	AT1G17640	AT1G22830	AT1G29470	AT1G34210	AT1G41835	AT1G48410	AT1G53810	AT1G59870	AT1G63870	AT1G68930	AT1G73650	AT1G79440	AT2G04940	AT2G09870	AT2G13170	AT2G17033	AT2G21310	AT2G26650	AT2G31625	AT2G36350	AT2G41590	AT2G46730	AT3G04600	AT3G09150	AT3G14010	AT3G18310	AT3G23270	AT3G23270	AT3G27490	AT3G30749	AT3G42178	AT3G44050	AT3G48523	AT3G54380	AT3G59100	AT4G01190	AT4G04600	AT4G07520	AT4G11380	AT4G16070	AT4G20920	AT4G25770	AT4G30940	AT4G34830	AT5G01290	AT5G06580	AT5G11710
AT1G04850	AT1G09010	AT1G13320	AT1G17680	AT1G22860	AT1G29730	AT1G34260	AT1G41840	AT1G48540	AT1G54080	AT1G59890	AT1G63910	AT1G68980	AT1G73660	AT1G79460	AT2G05020	AT2G09956	AT2G13175	AT2G17050	AT2G21340	AT2G26780	AT2G31650	AT2G36360	AT2G41640	AT2G46740	AT3G04820	AT3G09360	AT3G14020	AT3G18370	AT3G23340	AT3G23340	AT3G27500	AT3G30763	AT3G42186	AT3G44110	AT3G48650	AT3G54400	AT3G59160	AT4G01210	AT4G04610	AT4G07580	AT4G11410	AT4G16110	AT4G20940	AT4G25850	AT4G30990	AT4G34840	AT5G01330	AT5G06600	AT5G11720
AT1G04880	AT1G09020	AT1G13420	AT1G17710	AT1G22930	AT1G29740	AT1G34270	AT1G41850	AT1G48610	AT1G54090	AT1G59910	AT1G63940	AT1G68990	AT1G73680	AT1G79500	AT2G05090	AT2G10000	AT2G13230	AT2G17060	AT2G21380	AT2G26790	AT2G31740	AT2G36370	AT2G41700	AT2G46920	AT3G04840	AT3G09405	AT3G14025	AT3G18390	AT3G23370	AT3G23370	AT3G27670	AT3G30790	AT3G42190	AT3G44200	AT3G48770	AT3G54460	AT3G59190	AT4G01290	AT4G04655	AT4G07600	AT4G11420	AT4G16120	AT4G20990	AT4G25880	AT4G31120	AT4G34890	AT5G01335	AT5G06670	AT5G11750
AT1G04920	AT1G09050	AT1G13480	AT1G17760	AT1G22940	AT1G29750	AT1G34320	AT1G41890	AT1G48650	AT1G54110	AT1G59990	AT1G64050	AT1G69040	AT1G73850	AT1G79560	AT2G05110	AT2G10010	AT2G13300	AT2G17090	AT2G21390	AT2G26850	AT2G31780	AT2G36380	AT2G41720	AT2G47000	AT3G04850	AT3G09410	AT3G14050	AT3G18520	AT3G23410	AT3G23410	AT3G27700	AT3G30814	AT3G42245	AT3G44205	AT3G48790	AT3G54500	AT3G59340	AT4G01330	AT4G04710	AT4G07620	AT4G11440	AT4G16130	AT4G21010	AT4G25940	AT4G31150	AT4G34900	AT5G01460	AT5G06680	AT5G11800
AT1G04930	AT1G09060	AT1G13520	AT1G17840	AT1G23060	AT1G29820	AT1G34355	AT1G41893	AT1G48680	AT1G54130	AT1G60020	AT1G64070	AT1G69060	AT1G73860	AT1G79570	AT2G05120	AT2G10030	AT2G13310	AT2G17110	AT2G21410	AT2G26890	AT2G31800	AT2G36390	AT2G41740	AT2G47060	AT3G04870	AT3G09560	AT3G14070	AT3G18524	AT3G23470	AT3G23470	AT3G27860	AT3G30815	AT3G42256	AT3G44215	AT3G48810	AT3G54510	AT3G59360	AT4G01400	AT4G04740	AT4G07630	AT4G11450	AT4G16144	AT4G21060	AT4G25960	AT4G31160	AT4G34940	AT5G01500	AT5G06800	AT5G11850
AT1G04945	AT1G09080	AT1G13630	AT1G17960	AT1G23080	AT1G29830	AT1G34370	AT1G41910	AT1G48710	AT1G54170	AT1G60030	AT1G64100	AT1G69070	AT1G73875	AT1G79640	AT2G05130	AT2G10040	AT2G13360	AT2G17115	AT2G21440	AT2G26910	AT2G31830	AT2G36400	AT2G41745	AT2G47070	AT3G04910	AT3G09660	AT3G14075	AT3G18730	AT3G23510	AT3G23510	AT3G27870	AT3G30819	AT3G42270	AT3G44325	AT3G48830	AT3G54520	AT3G59420	AT4G01430	AT4G04850	AT4G07650	AT4G11460	AT4G16150	AT4G21100	AT4G25990	AT4G31200	AT4G35010	AT5G01510	AT5G06810	AT5G11860
AT1G04950	AT1G09100	AT1G13710	AT1G18070	AT1G23110	AT1G29900	AT1G34470	AT1G41920	AT1G48790	AT1G54180	AT1G60090	AT1G64300	AT1G69200	AT1G73960	AT1G79690	AT2G05170	AT2G10070	AT2G13370	AT2G17140	AT2G21460	AT2G26930	AT2G31860	AT2G36430	AT2G41770	AT2G47160	AT3G04960	AT3G09740	AT3G14080	AT3G18750	AT3G23540	AT3G23540	AT3G27883	AT3G30831	AT3G42386	AT3G44326	AT3G48870	AT3G54620	AT3G59550	AT4G01490	AT4G04870	AT4G07660	AT4G11530	AT4G16162	AT4G21170	AT4G26080	AT4G31210	AT4G35040	AT5G01660	AT5G06820	AT5G11870
AT1G05040	AT1G09170	AT1G13790	AT1G18090	AT1G23170	AT1G29940	AT1G34480	AT1G42100	AT1G48810	AT1G54220	AT1G60110	AT1G64385	AT1G69220	AT1G73970	AT1G79730	AT2G05210	AT2G10170	AT2G13380	AT2G17210	AT2G21480	AT2G27000	AT2G31870	AT2G36490	AT2G41800	AT2G47210	AT3G05030	AT3G09770	AT3G14090	AT3G18770	AT3G23560	AT3G23560	AT3G27930	AT3G30833	AT3G42400	AT3G44330	AT3G48950	AT3G54640	AT3G59570	AT4G01510	AT4G04910	AT4G07664	AT4G11560	AT4G16180	AT4G21180	AT4G26120	AT4G31230	AT4G35070	AT5G01770	AT5G06850	AT5G11920
AT1G05055	AT1G09195	AT1G13800	AT1G18160	AT1G23180	AT1G30000	AT1G34550	AT1G42130	AT1G48840	AT1G54350	AT1G60140	AT1G64410	AT1G69250	AT1G74150	AT1G79830	AT2G05240	AT2G10190	AT2G13440	AT2G17250	AT2G21500	AT2G27040	AT2G31900	AT2G36580	AT2G41820	AT2G47230	AT3G05040	AT3G09820	AT3G14120	AT3G18860	AT3G23570	AT3G23570	AT3G28040	AT3G30834	AT3G42420	AT3G44530	AT3G49050	AT3G54660	AT3G59580	AT4G01660	AT4G04920	AT4G07666	AT4G11670	AT4G16280	AT4G21270	AT4G26140	AT4G31290	AT4G35160	AT5G01950	AT5G06930	AT5G11940
AT1G05170	AT1G09270	AT1G13910	AT1G18390	AT1G23190	AT1G30010	AT1G34580	AT1G42140	AT1G48980	AT1G54370	AT1G60190	AT1G64430	AT1G69310	AT1G74190	AT1G79890	AT2G05390	AT2G10210	AT2G13450	AT2G17270	AT2G21520	AT2G27050	AT2G31955	AT2G36670	AT2G41830	AT2G47300	AT3G05050	AT3G09840	AT3G14130	AT3G18940	AT3G23590	AT3G23590	AT3G28100	AT3G30836	AT3G42431	AT3G44605	AT3G49060	AT3G54740	AT3G59650	AT4G01730	AT4G04940	AT4G07703	AT4G11730	AT4G16310	AT4G21323	AT4G26190	AT4G31350	AT4G35240	AT5G01960	AT5G06940	AT5G12300
AT1G05200	AT1G09280	AT1G13940	AT1G18450	AT1G23230	AT1G30030	AT1G34660	AT1G42200	AT1G49040	AT1G54380	AT1G60200	AT1G64530	AT1G69340	AT1G74210	AT1G79910	AT2G05450	AT2G10220	AT2G13470	AT2G17310	AT2G21550	AT2G27060	AT2G31960	AT2G36680	AT2G41900	AT2G47310	AT3G05130	AT3G09880	AT3G14172	AT3G19040	AT3G23640	AT3G23640	AT3G28153	AT3G30837	AT3G42434	AT3G44690	AT3G49160	AT3G54760	AT3G59670	AT4G01770	AT4G04970	AT4G07720	AT4G11800	AT4G16444	AT4G21326	AT4G26270	AT4G31390	AT4G35290	AT5G02030	AT5G06960	AT5G12350
AT1G05230	AT1G09300	AT1G13980	AT1G18460	AT1G23310	AT1G30080	AT1G34750	AT1G42220	AT1G49050	AT1G54430	AT1G60260	AT1G64550	AT1G69420	AT1G74240	AT1G79930	AT2G05590	AT2G10234	AT2G13490	AT2G17340	AT2G21590	AT2G27070	AT2G31970	AT2G36720	AT2G41960	AT2G47330	AT3G05190	AT3G09920	AT3G14270	AT3G19050	AT3G23670	AT3G23670	AT3G28180	AT3G30838	AT3G42438	AT3G44705	AT3G49200	AT3G54790	AT3G59760	AT4G01810	AT4G05000	AT4G07725	AT4G11810	AT4G16530	AT4G21360	AT4G26350	AT4G31450	AT4G35300	AT5G02070	AT5G06970	AT5G12370
AT1G05380	AT1G09320	AT1G14000	AT1G18470	AT1G23420	AT1G30230	AT1G34760	AT1G42320	AT1G49070	AT1G54440	AT1G60270	AT1G64570	AT1G69430	AT1G74260	AT1G79940	AT2G05630	AT2G10237	AT2G13520	AT2G17410	AT2G21630	AT2G27090	AT2G32000	AT2G36810	AT2G42010	AT2G47390	AT3G05310	AT3G09980	AT3G14350	AT3G19085	AT3G23690	AT3G23690	AT3G28315	AT3G30842	AT3G42470	AT3G44730	AT3G49320	AT3G54800	AT3G59770	AT4G01820	AT4G05020	AT4G07742	AT4G11830	AT4G16570	AT4G21370	AT4G26400	AT4G31480	AT4G35350	AT5G02130	AT5G07100	AT5G12400
AT1G05460	AT1G09340	AT1G14020	AT1G18580	AT1G23440	AT1G30240	AT1G35146	AT1G42350	AT1G49160	AT1G54450	AT1G60310	AT1G64625	AT1G69480	AT1G74330	AT1G79970	AT2G05660	AT2G10250	AT2G13540	AT2G17490	AT2G21710	AT2G27110	AT2G32010	AT2G36840	AT2G42120	AT2G47410	AT3G05330	AT3G10010	AT3G14400	AT3G19190	AT3G23740	AT3G23740	AT3G28345	AT3G30844	AT3G42471	AT3G44820	AT3G49350	AT3G54823	AT3G59870	AT4G01860	AT4G05050	AT4G07760	AT4G11860	AT4G16620	AT4G21390	AT4G26510	AT4G31490	AT4G35360	AT5G02250	AT5G07180	AT5G12430
AT1G05490	AT1G09380	AT1G14040	AT1G18600	AT1G23540	AT1G30270	AT1G35190	AT1G42380	AT1G49180	AT1G54470	AT1G60430	AT1G64790	AT1G69540	AT1G74360	AT1G79990	AT2G05710	AT2G10260	AT2G13560	AT2G17500	AT2G21770	AT2G27150	AT2G32080	AT2G36850	AT2G42160	AT2G47430	AT3G05350	AT3G10030	AT3G14415	AT3G19210	AT3G23750	AT3G23750	AT3G28350	AT3G30852	AT3G42500	AT3G44830	AT3G49370	AT3G54870	AT3G59950	AT4G01880	AT4G05073	AT4G07790	AT4G11900	AT4G16680	AT4G21430	AT4G26660	AT4G31520	AT4G35470	AT5G02290	AT5G07215	AT5G12480
AT1G05500	AT1G09420	AT1G14090	AT1G18620	AT1G23570	AT1G30340	AT1G35220	AT1G42390	AT1G49340	AT1G54490	AT1G60460	AT1G64860	AT1G69610	AT1G74480	AT1G80000	AT2G05750	AT2G10300	AT2G13640	AT2G17520	AT2G21800	AT2G27170	AT2G32120	AT2G36910	AT2G42170	AT2G47510	AT3G05380	AT3G10050	AT3G14440	AT3G19240	AT3G23780	AT3G23780	AT3G28360	AT3G30875	AT3G42530	AT3G44850	AT3G49400	AT3G54950	AT3G59990	AT4G01915	AT4G05080	AT4G07806	AT4G11990	AT4G16745	AT4G21550	AT4G26700	AT4G31570	AT4G35520	AT5G02310	AT5G07270	AT5G12940
AT1G05530	AT1G09450	AT1G14100	AT1G18660	AT1G23640	AT1G30360	AT1G35240	AT1G42430	AT1G49480	AT1G54510	AT1G60490	AT1G64880	AT1G69670	AT1G74510	AT1G80030	AT2G05760	AT2G10350	AT2G13680	AT2G17550	AT2G21840	AT2G27210	AT2G32160	AT2G37035	AT2G42260	AT2G47600	AT3G05415	AT3G10160	AT3G14460	AT3G19290	AT3G23790	AT3G23790	AT3G28380	AT3G31317	AT3G42545	AT3G45040	AT3G49410	AT3G54960	AT3G60030	AT4G01950	AT4G05130	AT4G07843	AT4G12010	AT4G16760	AT4G21590	AT4G26720	AT4G31610	AT4G35540	AT5G02430	AT5G07280	AT5G12950
AT1G05570	AT1G09490	AT1G14110	AT1G18670	AT1G23860	AT1G30410	AT1G35300	AT1G42440	AT1G49490	AT1G54610	AT1G60560	AT1G64910	AT1G69680	AT1G74580	AT1G80070	AT2G05780	AT2G10430	AT2G13700	AT2G17580	AT2G21850	AT2G27220	AT2G32170	AT2G37050	AT2G42270	AT2G47620	AT3G05480	AT3G10270	AT3G14490	AT3G19340	AT3G23890	AT3G23890	AT3G28400	AT3G31356	AT3G42553	AT3G45090	AT3G49490	AT3G54980	AT3G60070	AT4G01990	AT4G05360	AT4G07915	AT4G12020	AT4G16790	AT4G21600	AT4G26770	AT4G31620	AT4G35560	AT5G02470	AT5G07290	AT5G13000
AT1G05590	AT1G09550	AT1G14280	AT1G18750	AT1G23890	AT1G30420	AT1G35370	AT1G42460	AT1G49540	AT1G54710	AT1G60600	AT1G64960	AT1G69710	AT1G74600	AT1G80130	AT2G05830	AT2G10440	AT2G13750	AT2G17610	AT2G22040	AT2G27340	AT2G32240	AT2G37060	AT2G42330	AT2G47630	AT3G05630	AT3G10290	AT3G14570	AT3G19370	AT3G23980	AT3G23980	AT3G28430	AT3G31358	AT3G42580	AT3G45095	AT3G49530	AT3G55020	AT3G60170	AT4G02010	AT4G05410	AT4G07934	AT4G12120	AT4G16800	AT4G21650	AT4G26780	AT4G31670	AT4G35620	AT5G02520	AT5G07350	AT5G13010
AT1G05630	AT1G09570	AT1G14300	AT1G18830	AT1G23900	AT1G30460	AT1G35405	AT1G42500	AT1G49580	AT1G54740	AT1G60610	AT1G64990	AT1G69830	AT1G74680	AT1G80260	AT2G05840	AT2G10510	AT2G13790	AT2G17620	AT2G22120	AT2G27400	AT2G32250	AT2G37150	AT2G42470	AT2G47680	AT3G05650	AT3G10300	AT3G14590	AT3G19440	AT3G23990	AT3G23990	AT3G28450	AT3G31359	AT3G42622	AT3G45100	AT3G49590	AT3G55060	AT3G60190	AT4G02020	AT4G05420	AT4G07935	AT4G12400	AT4G16830	AT4G21670	AT4G26900	AT4G31750	AT4G35640	AT5G02540	AT5G07360	AT5G13020
[truncated: 12 more columns]
