# Supplementary material for: Ammonium Inhibits Chromomethylase 3-Mediated Methylation of the Arabidopsis Nitrate Reductase Gene NIA2
Source: Front Plant Sci. 2016 Jan 21;6:1161. doi: 10.3389/fpls.2015.01161 (PMC4720742; doi:10.3389/fpls.2015.01161)
Supplement: Supplementary file 2 [file Table_2.XLSX]

## Sheet: COl0_NONE_NIA1_meth_all
Supplementary Table 2. Overall CG, CHG and CHH methylation sites of NIA1 and NIA2 genes in non-treated wild-type or 5 mM (NH4)2SO4-treated plants.
Overall CG, CHG and CHH methylation sites of NIA1 gene in non-treated wild-type plants
overall statistics
CG	total methylated=10%	total unmethylated=90%	total=20
CHG	total methylated=0%	total unmethylated=100%	total=9
CHH	total methylated=0%	total unmethylated=100%	total=77
All	total methylated=1.886%	total unmethylated=98.113%	total=106
The region of NIA1 corresponds to positions from 1751st to 2128th (from transcription start site). Therefore, the first nucleotide position for NIA1 in the table begins at the 1751st nucleotide.
Position	Number of unmethylated C	Fraction methylated C	Sample number	site-type
12	1	0	1	CHH
28	1	0	1	CHH
55	2	0	2	CHH
56	2	0	2	CHH
59	2	0	2	CHH
70	2	0	2	CHH
86	2	0	2	CHH
101	2	0	2	CHH
102	2	0	2	CHH
105	2	0	2	CHH
106	2	0	2	CHH
111	2	0	2	CHH
116	2	0	2	CHH
126	2	0	2	CHH
138	2	0	2	CHH
140	2	0	2	CHH
145	2	0	2	CHH
148	2	0	2	CHH
155	2	0	2	CHH
162	2	0	2	CHH
163	2	0	2	CHH
168	2	0	2	CHH
178	2	0	2	CHH
193	2	0	2	CHH
223	2	0	2	CHH
225	2	0	2	CHH
226	2	0	2	CHH
227	2	0	2	CHH
230	2	0	2	CHH
239	2	0	2	CHH
277	2	0	2	CHH
284	2	0	2	CHH
290	2	0	2	CHH
297	2	0	2	CHH
299	2	0	2	CHH
303	2	0	2	CHH
331	2	0	2	CHH
337	2	0	2	CHH
352	2	0	2	CHH
377	1	0	1	CHH
33	1	0.5	2	CG
52	2	0	2	CG
94	2	0	2	CG
120	2	0	2	CG
206	2	0	2	CG
234	2	0	2	CG
258	2	0	2	CG
322	2	0	2	CG
343	2	0	2	CG
346	1	0.5	2	CG
73	2	0	2	CHG
180	2	0	2	CHG
188	2	0	2	CHG
300	2	0	2	CHG
363	1	0	1	CHG

## Sheet: COl0_NH42SO4_NIA1_meth_all
Overall CG, CHG and CHH methylation sites of NIA1 gene in 5mM (NH4)2SO4-treated plants
overall statistics
CG	total methylated=5.55%	total unmethylated=94.44%	total=18
CHG	total methylated=0%	total unmethylated=100%	total=9
CHH	total methylated=1.28%	total unmethylated=98.71%	total=78
All	total methylated=1.904%	total unmethylated=98.095%	total=105
The region of NIA1 corresponds to positions from 1751st to 2128th (from transcription start site). Therefore, the first nucleotide position for NIA1 in the table begins at the 1751st nucleotide.
Position	Number of unmethylated C	Fraction methylated C	Sample number	site-type
12	1	0	1	CHH
28	1	0.5	2	CHH
55	2	0	2	CHH
56	2	0	2	CHH
59	2	0	2	CHH
70	2	0	2	CHH
86	2	0	2	CHH
101	2	0	2	CHH
102	2	0	2	CHH
105	2	0	2	CHH
106	2	0	2	CHH
111	2	0	2	CHH
116	2	0	2	CHH
126	2	0	2	CHH
138	2	0	2	CHH
140	2	0	2	CHH
145	2	0	2	CHH
148	2	0	2	CHH
155	2	0	2	CHH
162	2	0	2	CHH
163	2	0	2	CHH
168	2	0	2	CHH
178	2	0	2	CHH
193	2	0	2	CHH
223	2	0	2	CHH
225	2	0	2	CHH
226	2	0	2	CHH
227	2	0	2	CHH
230	2	0	2	CHH
239	2	0	2	CHH
277	2	0	2	CHH
284	2	0	2	CHH
290	2	0	2	CHH
297	2	0	2	CHH
299	2	0	2	CHH
303	2	0	2	CHH
331	2	0	2	CHH
337	2	0	2	CHH
352	2	0	2	CHH
377	1	0	1	CHH
33	1	0	1	CG
52	2	0	2	CG
94	2	0	2	CG
120	2	0	2	CG
206	2	0	2	CG
234	2	0	2	CG
258	2	0	2	CG
322	2	0	2	CG
343	1	0.5	2	CG
346	1	0	1	CG
73	2	0	2	CHG
180	2	0	2	CHG
188	2	0	2	CHG
300	2	0	2	CHG
363	1	0	1	CHG

## Sheet: Col0_NONE_NIA2
Overall CG, CHG and CHH methylation sites of NIA2 gene in non-treated wild-type plants
overall statistics
CG	total methylated=11.11%	total unmethylated=88.88%	total=9
CHG	total methylated=11.11%	total unmethylated=88.88%	total=9
CHH	total methylated=16.66%	total unmethylated=83.33%	total=36
All	total methylated=14.814%	total unmethylated=85.185%	total=54
The region of NIA2 corresponds to positions from 1552nd to 1898th (from transcription start site). Therefore, the first nucleotide position for NIA2 in the table begins at the 1552nd nucleotide.
Position	Number of unmethylated C	Fraction methylated C	Sample number	site-type
26	1	0	1	CHH
39	1	0	1	CHH
59	1	0	1	CHH
74	1	0	1	CHH
76	1	0	1	CHH
81	1	0	1	CHH
82	1	0	1	CHH
85	1	0	1	CHH
94	1	0	1	CHH
95	1	0	1	CHH
99	1	0	1	CHH
134	1	0	1	CHH
136	1	0	1	CHH
156	1	0	1	CHH
160	1	0	1	CHH
167	1	0	1	CHH
168	1	0	1	CHH
188	1	0	1	CHH
200	1	0	1	CHH
202	1	0	1	CHH
204	1	0	1	CHH
207	1	0	1	CHH
214	1	0	1	CHH
235	1	0	1	CHH
237	1	0	1	CHH
275	1	0	1	CHH
285	0	1	1	CHH
289	1	0	1	CHH
290	0	1	1	CHH
292	1	0	1	CHH
294	1	0	1	CHH
322	0	1	1	CHH
325	0	1	1	CHH
326	0	1	1	CHH
331	0	1	1	CHH
334	1	0	1	CHH
28	1	0	1	CG
41	1	0	1	CG
66	1	0	1	CG
184	1	0	1	CG
195	1	0	1	CG
209	1	0	1	CG
216	1	0	1	CG
279	1	0	1	CG
318	0	1	1	CG
329	0	0	0	CG
5	1	0	1	CHG
27	1	0	1	CHG
114	1	0	1	CHG
179	1	0	1	CHG
211	1	0	1	CHG
215	1	0	1	CHG
255	1	0	1	CHG
258	1	0	1	CHG

## Sheet: Col0_NH42SO4_NIA2
Overall CG, CHG and CHH methylation sites of NIA2 gene in 5mM (NH4)2SO4-treated plants
overall statistics
CG	total methylated=5.88%	total unmethylated=94.11%	total=17
CHG	total methylated=0%	total unmethylated=100%	total=16
CHH	total methylated=0%	total unmethylated=100%	total=66
All	total methylated=1.010%	total unmethylated=98.989%	total=99
The region of NIA2 corresponds to positions from 1552nd to 1898th (from transcription start site). Therefore, the first nucleotide position for NIA2 in the table begins at the 1552nd nucleotide.
Position	Number of unmethylated C	Fraction methylated C	Sample number	site-type
26	1	0	1	CHH
39	2	0	2	CHH
59	2	0	2	CHH
74	2	0	2	CHH
76	2	0	2	CHH
81	2	0	2	CHH
82	2	0	2	CHH
85	2	0	2	CHH
94	2	0	2	CHH
95	2	0	2	CHH
99	2	0	2	CHH
134	2	0	2	CHH
136	2	0	2	CHH
156	2	0	2	CHH
160	2	0	2	CHH
167	2	0	2	CHH
168	2	0	2	CHH
188	2	0	2	CHH
200	2	0	2	CHH
202	2	0	2	CHH
204	2	0	2	CHH
207	2	0	2	CHH
214	2	0	2	CHH
235	2	0	2	CHH
237	2	0	2	CHH
275	2	0	2	CHH
285	2	0	2	CHH
289	2	0	2	CHH
290	2	0	2	CHH
292	2	0	2	CHH
294	2	0	2	CHH
322	1	0	1	CHH
325	1	0	1	CHH
326	1	0	1	CHH
331	1	0	1	CHH
334	1	0	1	CHH
28	1	0	1	CG
41	1	0.5	2	CG
66	2	0	2	CG
184	2	0	2	CG
195	2	0	2	CG
209	2	0	2	CG
216	2	0	2	CG
279	2	0	2	CG
318	1	0	1	CG
329	1	0	1	CG
5	1	0	1	CHG
27	1	0	1	CHG
114	2	0	2	CHG
179	2	0	2	CHG
211	2	0	2	CHG
215	2	0	2	CHG
255	2	0	2	CHG
258	2	0	2	CHG
335	1	0	1	CHG
347	1	0	1	CHG
